# Supplementary material for: Expression, regulation, and multifaceted molecular and biological functions of sirtuin 6 in the porcine endometrium during early pregnancy
Source: Cell Commun Signal. 2026 Feb 4;24:158. doi: 10.1186/s12964-026-02699-1 (PMC12958535; doi:10.1186/s12964-026-02699-1)
Supplement: Supplementary file 1 — Additional file 1: Table S1. Full names of genes and the ID numbers of TaqMan assays used for qPCR. Table S2. Details of primary antibodies used in Western blot. Table S3. A full list of genes expressed in porcine endometrial explants in response to UBCS039 treatment. Table S4. A list of DEGs in endometrial explants in response to UBCS039 treatment compared to control. Table S5. Real-time PCR validation of RNA-seq data. Table S6. Enriched Gene Ontology (GO) terms of up-regulated DEGs. Table S7. Enriched Gene Ontology (GO) terms of down-regulated DEGs. Table S8. The top ten clusters of protein-protein interaction sub-network for all DEGs generated using the STRING database. [file 12964_2026_2699_MOESM1_ESM.xlsx]

## Sheet: Table S1
Table S1. Full names of genes and the ID numbers of TaqMan assays used for qPCR.
Abbreviation	Gene name	Assay ID
SIRT6	Sirtuin 6	APEPY6G*
PTGES	Prostaglandin E synthase	Ss03392129_m1
BAX	BCL2 associated X, apoptosis regulator	ss03375842_u1
BCL2	BCL2, apoptosis regulator	Ss03375167_s1
TSPAN15	Tetraspanin 15	Ss06893913_m1
F11R	F11 receptor	Ss03374168_g1
MMP3	Matrix metallopeptidase 3	ss03373276_u1
FLT1	Fms related receptor tyrosine kinase 1	Ss03375679_u1
ANGPT1	Angiopoietin 1	Ss03391079_m1
ASNS	Asparagine synthetase (glutamine-hydrolyzing)	Ss04245790_m1
SLC3A2	Solute carrier family 3 member 2	Ss03377481_u1
TMED3	Transmembrane p24 trafficking protein 3	Ss06942524_m1
UBA5	Ubiquitin like modifier activating enzyme 5	Ss06438695_m1
SARS1	Seryl-tRNA synthetase 1	Ss06874956_g1
ACAT1	Acetyl-CoA acetyltransferase 1	Ss06876936_m1
GAPDH	Hypoxanthine phosphoribosyltransferase 1; reference gene	Ss03375435_u1
HPRT1	Glyceraldehyde-3-phosphate dehydrogenase; reference gene	Ss03388274_m1
*Designed by Applied Biosystem (Thermo Fisher Scientific); GeneBank accession no. NM_001114273.1

## Sheet: Table S2
Table S2. Details of primary antibodies used in western blot.
Antibody target	Host	Catalog number / Supplier	Dilution
SIRT6	Rabbit monoclonal	ab191385 / Abcam, Cambridge, UK	1:1000
Cyclin A2	Rabbit polyclonal	A2891 / Abclonal Technology, Inc., Wuhan, China	1:1000
Cyclin B1	Rabbit polyclonal	A16800 / Abclonal	1:1000
Cyclin D1	Rabbit polyclonal	A11022 / Abclonal	1:1000
Phospho-CDK1/2/3-T14	Rabbit monoclonal	AP1138 / Abclonal	1:1000
Beta-Actin	Rabbit polyclonal	ab8227 / Abcam	1:2000

## Sheet: Table S3
Table S3. A full list of genes expressed in porcine endometrial explants in response to UBCS039 treatment.
Ensembl Gene ID	Gene Symbol	Entrezgene ID	Entrezgene Name	baseMean	log2FoldChange	lfcSE	stat	pvalue	adjusted p-value
ENSSSCG00000015340	ASNS	100312961	asparagine synthetase (glutamine-hydrolyzing)	2011.95	1.98158	0.105633	18.7592	1.62754e-78	2.95544e-74
ENSSSCG00000011631	UBA5	100521223	ubiquitin like modifier activating enzyme 5	806.901	1.48613	0.108515	13.6952	1.08486e-42	9.84996e-39
ENSSSCG00000022915	DDX27	100625841	DEAD-box helicase 27	1107.43	1.22165	0.0960858	12.7141	4.93515e-37	2.24044e-33
ENSSSCG00000020964	SEC22B	100157002	SEC22 homolog B, vesicle trafficking protein	2853.13	1.00821	0.0792022	12.7296	4.04725e-37	2.24044e-33
ENSSSCG00000001773	TMED3	100155219	transmembrane p24 trafficking protein 3	361.98	1.93962	0.153357	12.6478	1.15094e-36	4.17999e-33
ENSSSCG00000013176	TMX2	100520175	thioredoxin related transmembrane protein 2	1342.54	1.44391	0.116596	12.3839	3.19409e-35	9.66691e-32
ENSSSCG00000015227	SRPRA	100513370	SRP receptor subunit alpha	12226.4	0.938662	0.0763784	12.2896	1.0299e-34	2.6717e-31
ENSSSCG00000022404	SLC3A2	100144589	solute carrier family 3 member 2	7088.8	1.17648	0.100499	11.7064	1.18219e-31	2.68342e-28
ENSSSCG00000010010	PES1	100154050	pescadillo ribosomal biogenesis factor 1	2675.56	0.818023	0.0704188	11.6165	3.39608e-31	6.85216e-28
ENSSSCG00000013361	SPTY2D1	100524607	SPT2 chromatin protein domain containing 1	2130.28	1.29593	0.112834	11.4852	1.56585e-30	2.84343e-27
ENSSSCG00000028336	YIPF6	100738646	Yip1 domain family member 6	1356.75	1.00428	0.0880576	11.4049	3.95449e-30	6.52814e-27
ENSSSCG00000030053	ARCN1	100622860	archain 1	8982.09	0.849435	0.0758715	11.1957	4.27975e-29	6.47633e-26
ENSSSCG00000003134	GRWD1	100521273	glutamate rich WD repeat containing 1	573.337	1.27571	0.114202	11.1707	5.6719e-29	7.92278e-26
ENSSSCG00000006835	SARS1	100155484	seryl-tRNA synthetase 1	7672.3	0.928224	0.0852184	10.8923	1.25434e-27	1.62696e-24
ENSSSCG00000010495	ALDH18A1	100151977	aldehyde dehydrogenase 18 family member A1	1917.94	1.33628	0.123322	10.8357	2.33161e-27	2.82265e-24
ENSSSCG00000031432	KDELR2	100625446	KDEL endoplasmic reticulum protein retention receptor 2	9271.68	0.907391	0.0841176	10.7872	3.9579e-27	4.49197e-24
ENSSSCG00000033687	ATG101	110260663	autophagy related 101	613.024	1.20914	0.112636	10.735	6.97471e-27	7.04716e-24
ENSSSCG00000010690	SEC23IP	100157013	SEC23 interacting protein	1570.9	1.03153	0.0960916	10.7348	6.98545e-27	7.04716e-24
ENSSSCG00000016677	GARS1	100512260	glycyl-tRNA synthetase 1	5059.25	1.17054	0.113096	10.35	4.18462e-25	3.9994e-22
ENSSSCG00000010345	GHITM	100156458	growth hormone inducible transmembrane protein	3971.65	0.935584	0.0916585	10.2073	1.83952e-24	1.6702e-21
ENSSSCG00000002723	AARS1	100525399	alanyl-tRNA synthetase 1	6026.65	1.26111	0.125579	10.0423	9.92853e-24	8.58535e-21
ENSSSCG00000011639	SRPRB	100523141	SRP receptor subunit beta	1282.81	1.30311	0.13007	10.0185	1.26407e-23	1.04338e-20
ENSSSCG00000015943	GORASP2	100154960	golgi reassembly stacking protein 2	4784.7	0.608876	0.0614153	9.91408	3.61589e-23	2.85482e-20
ENSSSCG00000028019	LRRC59	100514317	leucine rich repeat containing 59	4420.56	1.10943	0.112746	9.84012	7.56171e-23	5.72138e-20
ENSSSCG00000034723	PYCR1	100620951	pyrroline-5-carboxylate reductase 1	1390.29	1.79411	0.183667	9.76827	1.54059e-22	1.11902e-19
ENSSSCG00000021793	SMIM14	100627474	small integral membrane protein 14	1442.03	1.10423	0.113283	9.74754	1.88988e-22	1.31993e-19
ENSSSCG00000009244	SEC31A	100511210	SEC31 homolog A, COPII coat complex component	9520.38	0.795436	0.0822618	9.66956	4.06118e-22	2.73137e-19
ENSSSCG00000040663	HERPUD1	100622579	homocysteine inducible ER protein with ubiquitin like domain 1	10091.5	1.03977	0.107585	9.66468	4.25961e-22	2.76251e-19
ENSSSCG00000041731	ENSSSCG00000041731			3534.9	0.873158	0.090384	9.66054	4.43505e-22	2.77711e-19
ENSSSCG00000011662	COPB2	100156939	COPI coat complex subunit beta 2	3627.59	1.04656	0.10848	9.64747	5.03819e-22	3.04962e-19
ENSSSCG00000015072	PCSK7	100523009	proprotein convertase subtilisin/kexin type 7	641.182	1.55604	0.163531	9.51526	1.8126e-21	1.06177e-18
ENSSSCG00000036152	TSPAN15	110256602	tetraspanin 15	3123.16	-1.11297	0.117396	-9.4804	2.53307e-21	1.43744e-18
ENSSSCG00000008305	SMYD5	100517466	SMYD family member 5	354.623	1.49068	0.157388	9.47135	2.76242e-21	1.52009e-18
ENSSSCG00000010260	SAR1A	595115	secretion associated Ras related GTPase 1A	4957.31	0.67204	0.0712363	9.43396	3.94895e-21	2.10909e-18
ENSSSCG00000000063	POLR3H	100157033	RNA polymerase III subunit H	360.871	1.58664	0.169154	9.37982	6.60861e-21	3.42873e-18
ENSSSCG00000026626	RER1	100624036	retention in endoplasmic reticulum sorting receptor 1	2786.97	0.952614	0.101657	9.3709	7.19166e-21	3.62759e-18
ENSSSCG00000039012	GLTP	396765	glycolipid transfer protein	844.638	0.864446	0.0925798	9.33731	9.88132e-21	4.60089e-18
ENSSSCG00000005601	HSPA5	407060	heat shock protein family A (Hsp70) member 5	100013	1.19119	0.12756	9.33833	9.78637e-21	4.60089e-18
ENSSSCG00000024622	ZNF667	100521730	zinc finger protein 667	814.034	1.10164	0.117973	9.33808	9.80929e-21	4.60089e-18
ENSSSCG00000011616	COPG1	100516936	COPI coat complex subunit gamma 1	6455.31	1.0088	0.108916	9.26218	2.00304e-20	9.09329e-18
ENSSSCG00000038868	GPR107	100521766	G protein-coupled receptor 107	3010.75	1.30051	0.141255	9.20682	3.35937e-20	1.48787e-17
ENSSSCG00000000458	MON2	100154568	MON2 homolog, regulator of endosome-to-Golgi trafficking	1326.24	1.0068	0.1096	9.18616	4.0712e-20	1.76021e-17
ENSSSCG00000013745	FARSA	100524304	phenylalanyl-tRNA synthetase subunit alpha	1261.35	1.49321	0.162688	9.17839	4.37588e-20	1.84794e-17
ENSSSCG00000032073	ENSSSCG00000032073	110256627	DiGeorge syndrome critical region gene 6 like	821.646	1.4642	0.159995	9.15156	5.61175e-20	2.31599e-17
ENSSSCG00000002867	CEBPG	100525580	CCAAT enhancer binding protein gamma	2195.11	0.734653	0.080317	9.14692	5.858e-20	2.3639e-17
ENSSSCG00000014625	ARFIP2	100518621	ADP ribosylation factor interacting protein 2	2868.01	1.04323	0.115319	9.04649	1.47644e-19	5.82841e-17
ENSSSCG00000000870	ARL1	595113	ADP ribosylation factor like GTPase 1	3408.2	0.988566	0.109428	9.03397	1.6555e-19	6.39623e-17
ENSSSCG00000017882	MYBBP1A	100520635	MYB binding protein 1a	2076.33	1.14296	0.127576	8.95905	3.27481e-19	1.2389e-16
ENSSSCG00000025186	ASCC2	100515281	activating signal cointegrator 1 complex subunit 2	514.983	1.21645	0.137853	8.82423	1.10215e-18	4.08448e-16
ENSSSCG00000012494	TIMM8A	100517443	translocase of inner mitochondrial membrane 8A	231.251	1.8564	0.211968	8.75793	1.9887e-18	7.22257e-16
ENSSSCG00000001990	NOP9	100154880	NOP9 nucleolar protein	588.598	1.40172	0.160206	8.74953	2.14243e-18	7.6283e-16
ENSSSCG00000039635	ENSSSCG00000039635	100526157	NHP2 ribonucleoprotein	425.666	1.66186	0.191267	8.6887	3.66619e-18	1.28028e-15
ENSSSCG00000032266	SLC37A3	100626074	solute carrier family 37 member 3	1723.58	0.731594	0.0844665	8.66134	4.66236e-18	1.59743e-15
ENSSSCG00000000579	GOLT1B	100154676	golgi transport 1B	1296.68	1.04283	0.120547	8.65084	5.1122e-18	1.71912e-15
ENSSSCG00000002787	E2F4	100522677	E2F transcription factor 4	1223.46	0.997645	0.115568	8.63252	6.00124e-18	1.98139e-15
ENSSSCG00000001973	SCFD1	100157840	sec1 family domain containing 1	822.923	1.34777	0.156365	8.61941	6.73021e-18	2.18239e-15
ENSSSCG00000008414	ERLEC1	100517335	endoplasmic reticulum lectin 1	3343.16	1.0121	0.118221	8.56114	1.11755e-17	3.56027e-15
ENSSSCG00000010179	ARV1	100151849	ARV1 homolog, fatty acid homeostasis modulator	755.887	1.16562	0.136419	8.54447	1.29132e-17	4.04295e-15
ENSSSCG00000026153	ACAT1	100626793	acetyl-CoA acetyltransferase 1	660.35	1.11991	0.131229	8.534	1.41372e-17	4.35114e-15
ENSSSCG00000033190	AQP1	407773	aquaporin 1 (Colton blood group)	4818.31	-1.64619	0.193061	-8.52677	1.50487e-17	4.5545e-15
ENSSSCG00000029438	SESN2	100620966	sestrin 2	2313.76	1.9494	0.228977	8.51351	1.68745e-17	5.02333e-15
ENSSSCG00000016653	DNAJB9	100521593	DnaJ heat shock protein family (Hsp40) member B9	3962.85	0.971368	0.114124	8.51155	1.71625e-17	5.02666e-15
ENSSSCG00000025661	TBRG1	100521637	transforming growth factor beta regulator 1	1193.17	1.04955	0.124837	8.40739	4.19238e-17	1.2084e-14
ENSSSCG00000000466	XPOT	100511016	exportin for tRNA	1962.68	1.03354	0.123309	8.38172	5.21599e-17	1.47996e-14
ENSSSCG00000017941	NEURL4	100625193	neuralized E3 ubiquitin protein ligase 4	771.588	1.12376	0.134413	8.36045	6.24795e-17	1.74548e-14
ENSSSCG00000032062	WDR55	100514155	WD repeat domain 55	449.078	1.56734	0.188724	8.30493	9.98819e-17	2.74811e-14
ENSSSCG00000035565	CCDC134	110260625	coiled-coil domain containing 134	680.05	0.96385	0.116261	8.29043	1.12843e-16	3.05838e-14
ENSSSCG00000030486	TBC1D23	100524904	TBC1 domain family member 23	1883.49	0.856418	0.103679	8.26031	1.45298e-16	3.88009e-14
ENSSSCG00000025900	SH3BP5L	100524547	SH3 binding domain protein 5 like	1460.28	0.859175	0.10453	8.21942	2.04486e-16	5.38154e-14
ENSSSCG00000021610	CHPF	100623047	chondroitin polymerizing factor	1194.12	1.77894	0.216934	8.20037	2.39639e-16	6.21657e-14
ENSSSCG00000015430	RINT1	100517297	RAD50 interactor 1	521.538	1.18427	0.144484	8.19654	2.47396e-16	6.3274e-14
ENSSSCG00000059078	MMP3	396769	matrix metallopeptidase 3	904.243	-2.38588	0.294704	-8.09585	5.68643e-16	1.43416e-13
ENSSSCG00000003343	ATAD3A	100525876	ATPase family AAA domain-containing protein 3	722.829	1.0734	0.132788	8.08356	6.29039e-16	1.56476e-13
ENSSSCG00000015423	DNAJC2	100514533	DnaJ heat shock protein family (Hsp40) member C2	911.714	1.17541	0.145477	8.0797	6.49246e-16	1.5932e-13
ENSSSCG00000003152	RUVBL2	100511637	RuvB like AAA ATPase 2	1501.73	0.869284	0.107979	8.05046	8.24843e-16	1.99711e-13
ENSSSCG00000013267	PEX16	100517211	peroxisomal biogenesis factor 16	563.102	1.0172	0.126649	8.03167	9.61553e-16	2.26764e-13
ENSSSCG00000058735	SERP1	100156392	stress associated endoplasmic reticulum protein 1	5324.8	0.948239	0.118048	8.03264	9.54004e-16	2.26764e-13
ENSSSCG00000022430	SLC30A5	100171388	solute carrier family 30 member 5	1492.9	1.1	0.13711	8.02279	1.03366e-15	2.40645e-13
ENSSSCG00000013063	TUT1	100516127	terminal uridylyl transferase 1, U6 snRNA-specific	821.924	0.963058	0.120478	7.99364	1.31009e-15	3.01138e-13
ENSSSCG00000005460	DNAJC25	100515643	DnaJ heat shock protein family (Hsp40) member C25	1552.84	1.00244	0.125789	7.96918	1.59725e-15	3.62556e-13
ENSSSCG00000033926	NUDT1	100624718	nudix hydrolase 1	366.872	1.24521	0.156448	7.95929	1.73029e-15	3.87905e-13
ENSSSCG00000005318	CREB3	100142689	cAMP responsive element binding protein 3	3003.12	0.624694	0.0786847	7.93921	2.03465e-15	4.48984e-13
ENSSSCG00000004908	LMAN1	100153007	lectin, mannose binding 1	3545.11	1.03627	0.130543	7.93815	2.05219e-15	4.48984e-13
ENSSSCG00000022265	C19orf25	100625377	chromosome 2 C19orf25 homolog	930.161	1.18759	0.150719	7.87949	3.28708e-15	7.10597e-13
ENSSSCG00000011195	GALNT15	100157572	polypeptide N-acetylgalactosaminyltransferase 15	888.279	-2.62624	0.333914	-7.86503	3.69019e-15	7.88355e-13
ENSSSCG00000009702	FBXO8	100516833	F-box protein 8	504.497	1.06864	0.135967	7.85959	3.85382e-15	8.13739e-13
ENSSSCG00000001426	STK19	100144527	serine/threonine kinase 19	751.614	1.25783	0.160186	7.85229	4.08524e-15	8.52689e-13
ENSSSCG00000006369	F11R	100127138	F11 receptor	10684.8	-0.60519	0.0772926	-7.82985	4.88433e-15	1.00789e-12
ENSSSCG00000010327	POLR3A	100156229	RNA polymerase III subunit A	674.793	1.33715	0.17094	7.82238	5.18359e-15	1.05763e-12
ENSSSCG00000004253	GOPC	100520524	golgi associated PDZ and coiled-coil motif containing	666.725	1.37687	0.176276	7.81086	5.68011e-15	1.14606e-12
ENSSSCG00000013125	OSBP	100515007	oxysterol binding protein	3433.92	0.697073	0.0895086	7.78778	6.81981e-15	1.36089e-12
ENSSSCG00000009771	DDX55	100157342	DEAD-box helicase 55	515.734	1.07715	0.13837	7.78458	6.99431e-15	1.38054e-12
ENSSSCG00000007919	ENSSSCG00000007919	100524193	ALG1 chitobiosyldiphosphodolichol beta-mannosyltransferase	338.893	1.21136	0.1566	7.73537	1.03106e-14	2.01324e-12
ENSSSCG00000036247	MRM2	100431099	mitochondrial rRNA methyltransferase 2	1495.03	0.874389	0.113242	7.72141	1.15053e-14	2.2226e-12
ENSSSCG00000013423	WDR18	100622895	WD repeat domain 18	530.537	1.01807	0.132151	7.7038	1.32078e-14	2.52463e-12
ENSSSCG00000014375	HARS1	100518652	histidyl-tRNA synthetase 1	716.92	0.991158	0.128893	7.68979	1.47382e-14	2.78783e-12
ENSSSCG00000056217	DPH3	100156362	diphthamide biosynthesis 3	1169.9	0.840097	0.11031	7.61575	2.62164e-14	4.90786e-12
ENSSSCG00000010821	EPRS1	449526	glutamyl-prolyl-tRNA synthetase 1	1925.44	1.15732	0.152872	7.57048	3.7185e-14	6.89023e-12
ENSSSCG00000011621	SEC61A1	100155306	SEC61 translocon subunit alpha 1	14255.5	0.844213	0.111741	7.55506	4.18656e-14	7.67916e-12
ENSSSCG00000021319	ALG3	100627022	ALG3 alpha-1,3- mannosyltransferase	357.912	1.32076	0.17493	7.5502	4.34594e-14	7.89179e-12
ENSSSCG00000049524	ENSSSCG00000049524	100525572	SLAM family member 9	3684.04	-2.49574	0.330816	-7.5442	4.5508e-14	8.18197e-12
ENSSSCG00000033627	YIPF3	100156290	Yip1 domain family member 3	2074.06	0.76979	0.102253	7.52827	5.14162e-14	9.1536e-12
ENSSSCG00000005287	PSAT1	100154160	phosphoserine aminotransferase 1	664.853	1.65455	0.219908	7.52384	5.31903e-14	9.3775e-12
ENSSSCG00000030177	EBNA1BP2	100520256	EBNA1 binding protein 2	945.633	1.29437	0.17314	7.47586	7.67006e-14	1.33924e-11
ENSSSCG00000012837	CHID1	100511064	chitinase domain containing 1	773.713	0.974945	0.130635	7.4631	8.45087e-14	1.46152e-11
ENSSSCG00000017218	CDR2L	100511219	cerebellar degeneration related protein 2 like	1945.32	0.842346	0.11299	7.45506	8.98259e-14	1.53882e-11
ENSSSCG00000010251	SUPV3L1	100155960	Suv3 like RNA helicase	285.26	1.03646	0.139195	7.44611	9.61334e-14	1.63148e-11
ENSSSCG00000054583	EEF1AKMT4	100627224	endothelin converting enzyme 2	38.0594	2.76657	0.371677	7.44348	9.80658e-14	1.64887e-11
ENSSSCG00000063433	FEN1	100517749	flap structure-specific endonuclease 1	541.965	1.34265	0.18106	7.41546	1.21208e-13	2.01928e-11
ENSSSCG00000009369	COG6	100526131	component of oligomeric golgi complex 6	724.162	1.10423	0.149182	7.40185	1.34298e-13	2.21702e-11
ENSSSCG00000024954	FGF1	397497	fibroblast growth factor 1	66.6127	-2.12227	0.287858	-7.37265	1.67267e-13	2.73641e-11
ENSSSCG00000007753	RUSF1	102165338	RUS family member 1	409.696	1.02691	0.139573	7.35752	1.8736e-13	3.03774e-11
ENSSSCG00000013539	GTF2F1	100516955	general transcription factor IIF subunit 1	1746.07	0.798225	0.108796	7.33692	2.18563e-13	3.51229e-11
ENSSSCG00000024222	MLH1	100337665	mutL homolog 1	289.455	1.18868	0.16293	7.29564	2.97253e-13	4.73493e-11
ENSSSCG00000010493	PDLIM1	100155592	PDZ and LIM domain 1	6798.64	-0.81202	0.111776	-7.26469	3.7389e-13	5.90389e-11
ENSSSCG00000008132	STARD7	100525865	StAR related lipid transfer domain containing 7	1609.96	0.650709	0.0897218	7.25252	4.09085e-13	6.40394e-11
ENSSSCG00000010576	NOLC1	100517974	nucleolar and coiled-body phosphoprotein 1	2427.71	1.23273	0.1701	7.2471	4.25789e-13	6.60846e-11
ENSSSCG00000060636	ENSSSCG00000060636			90.9627	2.05086	0.283136	7.24338	4.37625e-13	6.7346e-11
ENSSSCG00000023719	IFT20	100623555	intraflagellar transport 20	783.788	0.711886	0.0983898	7.23536	4.64279e-13	7.08474e-11
ENSSSCG00000008509	RASGRP3	100511446	RAS guanyl releasing protein 3	1861.82	-1.68244	0.233813	-7.19563	6.21714e-13	9.40808e-11
ENSSSCG00000009680	EXTL3	100152703	exostosin like glycosyltransferase 3	2366.24	-0.866201	0.120738	-7.17423	7.27145e-13	1.09126e-10
ENSSSCG00000006869	TRMT13	102167932	tRNA methyltransferase 13 homolog	729.334	1.21223	0.169484	7.15251	8.52033e-13	1.2682e-10
ENSSSCG00000011136	TASOR2	100517184	transcription activation suppressor family member 2	3643.13	0.918493	0.128622	7.14105	9.26236e-13	1.36744e-10
ENSSSCG00000021289	GAK	100625047	cyclin G associated kinase	2627.13	1.04123	0.146528	7.10603	1.19431e-12	1.74438e-10
ENSSSCG00000011572	SEC13	100739864	SEC13 homolog, nuclear pore and COPII coat complex component	3107.8	0.86105	0.121184	7.10528	1.20077e-12	1.74438e-10
ENSSSCG00000017248	COG1	100517851	component of oligomeric golgi complex 1	3410.88	0.657083	0.092933	7.0705	1.5438e-12	2.22034e-10
ENSSSCG00000030228	PIWIL2	100152834	piwi like RNA-mediated gene silencing 2	180.31	1.55055	0.219324	7.06969	1.55286e-12	2.22034e-10
ENSSSCG00000006335	RGS4	100157437	regulator of G protein signaling 4	3807.4	-1.32363	0.187843	-7.04648	1.83504e-12	2.60331e-10
ENSSSCG00000004276	SMAP1	100513326	small ArfGAP 1	1167.9	0.726287	0.103155	7.04072	1.91247e-12	2.69213e-10
ENSSSCG00000000120	ANKRD54	100525518	ankyrin repeat domain 54	291.086	0.852748	0.122354	6.96949	3.18094e-12	4.44329e-10
ENSSSCG00000031791	ARF4	595108	ADP ribosylation factor 4	18799	1.71156	0.246652	6.93917	3.94408e-12	5.42579e-10
ENSSSCG00000038950	VARS1	100270813	valyl-tRNA synthetase 1	1319.1	0.861347	0.124122	6.93951	3.9346e-12	5.42579e-10
ENSSSCG00000037912	FITM2	100158013	fat storage inducing transmembrane protein 2	221.067	1.0799	0.156126	6.91685	4.61796e-12	6.30508e-10
ENSSSCG00000023738	COG3	100622528	component of oligomeric golgi complex 3	2084.74	1.0671	0.154608	6.90198	5.12818e-12	6.94945e-10
ENSSSCG00000032235	ARFGAP1	110257378	ADP ribosylation factor GTPase activating protein 1	3560.51	0.842841	0.122191	6.89775	5.28338e-12	7.10674e-10
ENSSSCG00000028593	TEPSIN	100626379	TEPSIN adaptor related protein complex 4 accessory protein	671.037	1.15224	0.167284	6.88794	5.66047e-12	7.55797e-10
ENSSSCG00000017571	EME1	100516510	essential meiotic structure-specific endonuclease 1	283.743	1.21588	0.176757	6.87884	6.03399e-12	7.9979e-10
ENSSSCG00000010834	MIA3	100520445	MIA SH3 domain ER export factor 3	5062.32	0.718149	0.104655	6.86204	6.7886e-12	8.93291e-10
ENSSSCG00000011798	DNAJB11	100152894	DnaJ heat shock protein family (Hsp40) member B11	1946.07	0.839494	0.122483	6.85399	7.1818e-12	9.38233e-10
ENSSSCG00000010575	PPRC1	100329222	PPARG related coactivator 1	3074.53	0.988251	0.144376	6.84498	7.64857e-12	9.92074e-10
ENSSSCG00000012843	PIDD1	102167527	p53-induced death domain protein 1	347.048	1.78147	0.260962	6.82656	8.69749e-12	1.12013e-09
ENSSSCG00000002414	SEL1L	100520751	SEL1L adaptor subunit of ERAD E3 ubiquitin ligase	2663.31	0.956769	0.14031	6.81895	9.17081e-12	1.17277e-09
ENSSSCG00000032914	MANF	100505460	mesencephalic astrocyte derived neurotrophic factor	4005.59	0.827461	0.122527	6.75332	1.44502e-11	1.83497e-09
ENSSSCG00000030174	AP3S2	100153862	adaptor-related protein complex 3, sigma 2 subunit	1329.17	0.655655	0.0971428	6.74939	1.48463e-11	1.87219e-09
ENSSSCG00000014074	GFM2	100517638	GTP dependent ribosome recycling factor mitochondrial 2	177.705	1.45504	0.216108	6.73293	1.66285e-11	2.08246e-09
ENSSSCG00000014411	LARS1	100525981	leucyl-tRNA synthetase 1	1767.34	0.889619	0.132171	6.73082	1.68715e-11	2.09842e-09
ENSSSCG00000030125	SELENOF	100038009	selenoprotein F	3680.52	0.576923	0.0858089	6.72336	1.77586e-11	2.19373e-09
ENSSSCG00000027381	GGCX	100620337	gamma-glutamyl carboxylase	1835	1.17814	0.175872	6.69881	2.10124e-11	2.57813e-09
ENSSSCG00000037305	TMEM33	100514303	transmembrane protein 33	1125.01	0.852699	0.127406	6.69277	2.18978e-11	2.66874e-09
ENSSSCG00000039862	TRIB3	100518810	tribbles pseudokinase 3	3711.52	1.10149	0.16477	6.68503	2.30875e-11	2.79497e-09
ENSSSCG00000040689	APOA4	397681	apolipoprotein A4	72.7188	1.99792	0.299373	6.67369	2.49447e-11	2.99981e-09
ENSSSCG00000011612	RPN1	397606	ribophorin I	8826.63	0.77749	0.116723	6.661	2.71967e-11	3.2341e-09
ENSSSCG00000029156	ZNF865	100738374	zinc finger protein 865	656.435	1.05186	0.15792	6.66072	2.72491e-11	3.2341e-09
ENSSSCG00000023996	GOLM2	100523528	golgi membrane protein 2	1424.27	0.932061	0.140083	6.65364	2.85933e-11	3.37159e-09
ENSSSCG00000015712	DDX18	100153560	DEAD-box helicase 18	1132.31	1.26604	0.190331	6.65179	2.89546e-11	3.39217e-09
ENSSSCG00000037686	TBL3	100623969	transducin beta like 3	2494.8	0.982048	0.147906	6.63969	3.1435e-11	3.65916e-09
ENSSSCG00000025606	ATM	100101922	ATM serine/threonine kinase	819.16	0.812296	0.122408	6.63598	3.22349e-11	3.72836e-09
ENSSSCG00000015775	DCTD	100154836	dCMP deaminase	735.467	0.77726	0.117149	6.63479	3.24959e-11	3.73477e-09
ENSSSCG00000035991	CENPM	100286777	centromere protein M	114.339	1.36306	0.206351	6.60553	3.96109e-11	4.52386e-09
ENSSSCG00000013007	ZFPL1	100515072	zinc finger protein like 1	929.239	0.940175	0.142619	6.5922	4.33352e-11	4.91827e-09
ENSSSCG00000013380	ENSSSCG00000013380	100512826	nucleobindin 2	2427.63	1.02461	0.155894	6.57247	4.94878e-11	5.58167e-09
ENSSSCG00000015214	STT3A	100511525	STT3 oligosaccharyltransferase complex catalytic subunit A	6879.83	0.858411	0.130868	6.55937	5.40369e-11	6.05714e-09
ENSSSCG00000016585	IMPDH1	100520873	inosine monophosphate dehydrogenase 1	955.982	1.06287	0.162433	6.54344	6.01189e-11	6.66916e-09
ENSSSCG00000029323	KCNE3	397168	potassium voltage-gated channel subfamily E regulatory subunit 3	808.066	-2.47084	0.377622	-6.54316	6.02314e-11	6.66916e-09
ENSSSCG00000003885	CMPK1	100521561	cytidine/uridine monophosphate kinase 1	3718.41	0.892791	0.136589	6.53631	6.30545e-11	6.93943e-09
ENSSSCG00000038191	ABT1	100153723	activator of basal transcription 1	473.741	1.04991	0.160679	6.53423	6.39384e-11	6.99433e-09
ENSSSCG00000047932	HSPA6	396906	heat shock protein family A (Hsp70) member 6	17640.4	1.73633	0.266499	6.51536	7.25163e-11	7.88517e-09
ENSSSCG00000030497	YAE1	100622361	YAE1 maturation factor of ABCE1	503.109	0.740831	0.11391	6.50364	7.84011e-11	8.47432e-09
ENSSSCG00000010579	GBF1	100154193	golgi brefeldin A resistant guanine nucleotide exchange factor 1	4231.43	0.934371	0.143852	6.49538	8.28263e-11	8.89966e-09
ENSSSCG00000004826	SELENOS	100151836	selenoprotein S	3146.7	0.877093	0.135857	6.45599	1.07512e-10	1.14842e-08
ENSSSCG00000058715	ENSSSCG00000058715	110261311	zinc finger protein 805	58.6087	1.81445	0.281465	6.44647	1.14487e-10	1.21578e-08
ENSSSCG00000026082	DNAJC3	100154166	DnaJ heat shock protein family (Hsp40) member C3	4919.04	0.675899	0.104866	6.44539	1.15303e-10	1.21732e-08
ENSSSCG00000008900	SRP72	100520920	signal recognition particle 72	3853.72	0.543865	0.0847769	6.41525	1.40591e-10	1.47572e-08
ENSSSCG00000012534	MORF4L2	100524842	mortality factor 4 like 2	9177.91	0.624722	0.0974415	6.41126	1.44325e-10	1.50621e-08
ENSSSCG00000013260	MDK	100359358	midkine	5175.47	-0.522767	0.0819711	-6.37746	1.8005e-10	1.86831e-08
ENSSSCG00000039119	PDXDC1	100622608	pyridoxal dependent decarboxylase domain containing 1	3160.2	0.749549	0.1183	6.33598	2.35842e-10	2.43333e-08
ENSSSCG00000010477	CEP55	100154549	centrosomal protein 55	85.1954	2.36558	0.373882	6.32708	2.49845e-10	2.56324e-08
ENSSSCG00000033731	SLC35B1	100736794	solute carrier family 35 member B1	1027.68	0.882588	0.139577	6.3233	2.56042e-10	2.61206e-08
ENSSSCG00000027128	LONP1	100511917	lon peptidase 1, mitochondrial	3501.16	0.858005	0.135925	6.31232	2.74874e-10	2.77302e-08
ENSSSCG00000015095	UBE4A	100513674	ubiquitination factor E4A	1309.34	0.778676	0.123344	6.31305	2.73586e-10	2.77302e-08
ENSSSCG00000017953	FXR2	100512131	FMR1 autosomal homolog 2	2271.92	0.536509	0.0854518	6.27849	3.41877e-10	3.42991e-08
ENSSSCG00000010136	TRMT2A	100154701	tRNA methyltransferase 2 homolog A	958.515	1.10046	0.175575	6.26774	3.66327e-10	3.65502e-08
ENSSSCG00000003105	SLC1A5	641348	solute carrier family 1 member 5	5636.08	0.945884	0.151063	6.2615	3.81286e-10	3.78348e-08
ENSSSCG00000015106	HYOU1	100516870	hypoxia up-regulated 1	21538.9	0.893567	0.142872	6.25431	3.99279e-10	3.91919e-08
ENSSSCG00000028331	IL1R2	100628112	interleukin 1 receptor type 2	37.4077	-2.41098	0.385485	-6.2544	3.99035e-10	3.91919e-08
ENSSSCG00000030204	IPPK	100739651	inositol-pentakisphosphate 2-kinase	641.252	1.03069	0.16496	6.24809	4.15511e-10	4.05659e-08
ENSSSCG00000026812	EMG1	100627558	EMG1 N1-specific pseudouridine methyltransferase	1619.4	0.503991	0.0807726	6.23964	4.38586e-10	4.25897e-08
ENSSSCG00000003135	KCNJ14	100521454	potassium inwardly rectifying channel subfamily J member 14	118.023	1.64423	0.263571	6.2383	4.42348e-10	4.27266e-08
ENSSSCG00000040835	ENSSSCG00000040835	110260738	MANSC domain containing 1	604.5	-1.00528	0.161746	-6.21521	5.12562e-10	4.92467e-08
ENSSSCG00000003851	CPT2	100519491	carnitine palmitoyltransferase 2	303.686	1.03681	0.166952	6.21023	5.29081e-10	5.04706e-08
ENSSSCG00000011901	TMEM39A	100151958	transmembrane protein 39A	1828.17	0.81253	0.130849	6.2097	5.3086e-10	5.04706e-08
ENSSSCG00000003089	TOMM40	102165927	translocase of outer mitochondrial membrane 40	933.425	0.808304	0.130306	6.20313	5.53504e-10	5.23494e-08
ENSSSCG00000037865	SOX18	100049667	SRY-box transcription factor 18	1032.48	-2.09381	0.337615	-6.20178	5.58294e-10	5.25288e-08
ENSSSCG00000006172	PI15	100158209	peptidase inhibitor 15	4067.94	-2.08079	0.336335	-6.18666	6.14534e-10	5.75223e-08
ENSSSCG00000006346	ATF6	100158076	activating transcription factor 6	3554.4	0.822357	0.133049	6.18086	6.37514e-10	5.93672e-08
ENSSSCG00000016985	BNIP1	100521935	BCL2 interacting protein 1	521.458	0.83411	0.135507	6.15549	7.48443e-10	6.93417e-08
ENSSSCG00000009622	POLR3D	100154035	RNA polymerase III subunit D	1463.94	0.648461	0.105457	6.14903	7.79558e-10	7.18579e-08
ENSSSCG00000020879	FBXW7	100620112	F-box and WD repeat domain containing 7	1060.44	0.711738	0.115774	6.14767	7.8627e-10	7.21105e-08
ENSSSCG00000002009	PCK2	403165	phosphoenolpyruvate carboxykinase 2, mitochondrial	765.616	1.34279	0.218517	6.145	7.99631e-10	7.29673e-08
ENSSSCG00000015215	CHEK1	100511709	checkpoint kinase 1	368.958	1.44001	0.23447	6.14157	8.17112e-10	7.41897e-08
ENSSSCG00000008621	NBAS	100521618	NBAS subunit of NRZ tethering complex	630.165	0.788098	0.129248	6.09757	1.0769e-09	9.72909e-08
ENSSSCG00000026194	INIP	100513906	INTS3 and NABP interacting protein	643.02	0.859501	0.141228	6.08589	1.15846e-09	1.04141e-07
ENSSSCG00000040931	SLC17A9	110257489	solute carrier family 17 member 9	1285.21	1.67866	0.276093	6.08008	1.20126e-09	1.07456e-07
ENSSSCG00000040425	YRDC	110261153	yrdC N6-threonylcarbamoyltransferase domain containing	834.548	0.755241	0.124253	6.07826	1.21494e-09	1.08147e-07
ENSSSCG00000002762	TERF2	100517762	telomeric repeat binding factor 2	770.129	0.688049	0.113239	6.07606	1.23174e-09	1.09108e-07
ENSSSCG00000025906	ALKBH1	100623752	alkB homolog 1, histone H2A dioxygenase	347.789	0.859056	0.141436	6.0738	1.24922e-09	1.10119e-07
ENSSSCG00000002455	GOLGA5	100151911	golgin A5	1923.21	0.950604	0.156826	6.06153	1.34833e-09	1.18281e-07
ENSSSCG00000011787	MAGEF1	100737653	MAGE family member F1	386.067	1.65447	0.274294	6.03176	1.62183e-09	1.4159e-07
ENSSSCG00000028466	UTP3	100217385	UTP3 small subunit processome component	377.571	0.873688	0.14518	6.01796	1.76624e-09	1.5346e-07
ENSSSCG00000028698	CCDC47	100513109	coiled-coil domain containing 47	1582.42	0.8035	0.13361	6.01377	1.81257e-09	1.56735e-07
ENSSSCG00000017667	PTRH2	100519562	peptidyl-tRNA hydrolase 2	363.741	0.890102	0.148083	6.01082	1.84582e-09	1.58854e-07
ENSSSCG00000015999	FKBP7	100144630	FKBP prolyl isomerase 7	266.278	1.48019	0.24671	5.99974	1.97636e-09	1.69287e-07
ENSSSCG00000016488	SSBP1	100512994	single stranded DNA binding protein 1	865.759	0.557893	0.0930175	5.99772	2.00102e-09	1.70594e-07
ENSSSCG00000038359	ENSSSCG00000038359	100517970	eukaryotic translation initiation factor 5A	10230.5	0.438827	0.0732387	5.99174	2.07614e-09	1.76171e-07
ENSSSCG00000008360	CEP68	100517706	centrosomal protein 68	1551.73	-0.644246	0.107582	-5.98839	2.11924e-09	1.78992e-07
ENSSSCG00000055768	SRA1	100513784	steroid receptor RNA activator 1	620.986	0.941164	0.157245	5.98533	2.15958e-09	1.81554e-07
ENSSSCG00000003128	LIG1	100520434	DNA ligase 1	645.909	0.71398	0.119365	5.98149	2.211e-09	1.85021e-07
ENSSSCG00000003943	MED8	100517766	mediator complex subunit 8	743.946	0.87315	0.146119	5.97562	2.29223e-09	1.90939e-07
ENSSSCG00000040919	RTN4RL2	106508542	reticulon 4 receptor like 2	295.698	-1.50332	0.252027	-5.96489	2.44796e-09	2.02979e-07
ENSSSCG00000011620	RUVBL1	100518219	RuvB like AAA ATPase 1	737.198	0.899845	0.151078	5.95616	2.58239e-09	2.13153e-07
ENSSSCG00000012955	KLC2	100521540	kinesin light chain 2	1596.11	0.599461	0.100674	5.95447	2.6092e-09	2.14391e-07
ENSSSCG00000030451	LRRC14	100524251	leucine rich repeat containing 14	462.712	0.764385	0.128447	5.95096	2.66582e-09	2.18057e-07
ENSSSCG00000010514	RRP12	100155987	ribosomal RNA processing 12 homolog	744.693	0.889528	0.149608	5.94571	2.75266e-09	2.2415e-07
ENSSSCG00000002516	WARS1	100515390	tryptophanyl-tRNA synthetase 1	34850.6	0.815483	0.137434	5.93365	2.9628e-09	2.40185e-07
ENSSSCG00000013662	PPAN	100533476	peter pan homolog	1169	1.11915	0.18904	5.92017	3.21618e-09	2.59567e-07
ENSSSCG00000059110	BLOC1S4	100621576	biogenesis of lysosomal organelles complex 1 subunit 4	293.783	0.882921	0.149328	5.91261	3.3672e-09	2.70553e-07
ENSSSCG00000016411	NOM1	100511356	nucleolar protein with MIF4G domain 1	1132.07	0.711941	0.120484	5.90902	3.44156e-09	2.7531e-07
ENSSSCG00000004542	NARS1	100513328	asparaginyl-tRNA synthetase 1	7276.82	0.697376	0.118233	5.89833	3.67194e-09	2.92451e-07
ENSSSCG00000002847	GPT2	100521318	glutamic--pyruvic transaminase 2	864.442	1.81523	0.30808	5.89207	3.81398e-09	3.02437e-07
ENSSSCG00000001022	SSR1	100152689	signal sequence receptor subunit 1	6866.53	0.59148	0.100419	5.89012	3.8592e-09	3.04692e-07
ENSSSCG00000004765	RMDN3	100519696	regulator of microtubule dynamics 3	130.737	1.70512	0.289684	5.88613	3.95333e-09	3.10773e-07
ENSSSCG00000003513	ECE1	397446	endothelin converting enzyme 1	9076.17	-0.753252	0.128198	-5.87569	4.21083e-09	3.29588e-07
ENSSSCG00000058216	IGFBP3	448812	insulin like growth factor binding protein 3	16110.6	-2.15841	0.367622	-5.87128	4.32446e-09	3.37029e-07
ENSSSCG00000000487	SLC35E3	100515832	solute carrier family 35 member E3	124.767	1.25888	0.214504	5.86879	4.38976e-09	3.40657e-07
ENSSSCG00000016817	TARS1	100526191	threonyl-tRNA synthetase 1	4473.8	0.81721	0.139759	5.84727	4.99691e-09	3.86123e-07
ENSSSCG00000038867	PPM1K	110262190	protein phosphatase, Mg2+/Mn2+ dependent 1K	793.942	0.973122	0.166502	5.84451	5.08064e-09	3.90929e-07
ENSSSCG00000006261	TCEA1	100157724	transcription elongation factor A1	3076.72	0.826225	0.141456	5.84084	5.19373e-09	3.97945e-07
ENSSSCG00000000849	HSP90B1	397191	heat shock protein 90 beta family member 1	46982.7	0.748242	0.128316	5.83125	5.50121e-09	4.17977e-07
ENSSSCG00000025892	PRR3	100736978	proline rich 3	508.331	0.948473	0.162634	5.83195	5.47828e-09	4.17977e-07
ENSSSCG00000053658	NREP	100037285	neuronal regeneration related protein	1020.89	-1.34538	0.231181	-5.81961	5.89849e-09	4.46295e-07
ENSSSCG00000008858	KLHL2	100511391	kelch like family member 2	1435.09	0.47252	0.0812946	5.81244	6.15687e-09	4.63911e-07
ENSSSCG00000033823	XPNPEP3	110260639	X-prolyl aminopeptidase 3	861.353	0.910169	0.156642	5.81052	6.22794e-09	4.67327e-07
ENSSSCG00000005597	GOLGA1	100515524	golgin A1	443.361	0.698878	0.120343	5.80736	6.34649e-09	4.74263e-07
ENSSSCG00000026001	DNAJC1	100519794	DnaJ heat shock protein family (Hsp40) member C1	1225.25	0.746236	0.128597	5.80288	6.51846e-09	4.83137e-07
ENSSSCG00000008816	NFXL1	100518499	nuclear transcription factor, X-box binding like 1	438.538	0.922606	0.158972	5.80357	6.49185e-09	4.83137e-07
ENSSSCG00000003201	ATF5	100523675	activating transcription factor 5	1278.46	1.41811	0.244697	5.79537	6.81689e-09	5.03203e-07
ENSSSCG00000004491	ENSSSCG00000004491	100517692	solute carrier family 14 member 2	26.6547	-4.51226	0.779057	-5.79195	6.95718e-09	5.1148e-07
ENSSSCG00000054655	TM9SF1	100520918	transmembrane 9 superfamily member 1	2073.14	0.501209	0.0866473	5.78447	7.27416e-09	5.32627e-07
ENSSSCG00000061881	SF3A2	100516539	splicing factor 3a subunit 2	1002.87	0.614039	0.106243	5.77957	7.48936e-09	5.46182e-07
ENSSSCG00000033171	MAPK11	110260605	mitogen-activated protein kinase 11	639.859	-0.860468	0.148933	-5.77754	7.58013e-09	5.5059e-07
ENSSSCG00000008518	SLC30A6	100170144	solute carrier family 30 member 6	904.882	0.793919	0.137451	5.77603	7.64847e-09	5.53341e-07
ENSSSCG00000008619	DDX1	100627404	DEAD-box helicase 1	1798.56	0.650039	0.112617	5.77214	7.82698e-09	5.64009e-07
ENSSSCG00000015145	ZNF202	100628238	zinc finger protein 202	695.379	0.798014	0.138543	5.76006	8.40839e-09	6.0351e-07
ENSSSCG00000011314	LZTFL1	100152547	leucine zipper transcription factor like 1	592.869	0.8739	0.152054	5.7473	9.06798e-09	6.48289e-07
ENSSSCG00000002959	FAM98C	100516018	family with sequence similarity 98 member C	756.144	0.979171	0.170906	5.72929	1.0085e-08	7.17954e-07
ENSSSCG00000037025	PLVAP	110259322	plasmalemma vesicle associated protein	2972.94	-1.88846	0.32965	-5.72868	1.01215e-08	7.17954e-07
ENSSSCG00000017288	FTSJ3	100512190	FtsJ RNA 2'-O-methyltransferase 3	1506.94	0.772457	0.134959	5.72365	1.04257e-08	7.36652e-07
ENSSSCG00000052803	ENSSSCG00000052803			77.7713	2.11444	0.36947	5.7229	1.04722e-08	7.37069e-07
ENSSSCG00000037158	MTURN	100513191	maturin, neural progenitor differentiation regulator homolog	2293.15	-0.737359	0.128871	-5.7217	1.05462e-08	7.39417e-07
ENSSSCG00000056362	KRTAP8-1	100626387	keratin-associated protein 8-1	128.754	-7.1196	1.24595	-5.71419	1.10228e-08	7.69855e-07
ENSSSCG00000005657	PKN3	100519640	protein kinase N3	957.037	-0.774394	0.135634	-5.70945	1.13343e-08	7.88584e-07
ENSSSCG00000011782	ABCC5	100513626	ATP binding cassette subfamily C member 5	886.802	-0.792062	0.138865	-5.70383	1.17146e-08	8.1193e-07
ENSSSCG00000023280	SULT2B1	100626471	sulfotransferase family 2B member 1	30.3845	-4.0738	0.714582	-5.70095	1.19139e-08	8.22606e-07
ENSSSCG00000026996	ENSSSCG00000026996	100152536	ATP binding cassette subfamily C member 4	969.031	-1.94594	0.341496	-5.69828	1.21021e-08	8.31363e-07
ENSSSCG00000040086	YTHDF1	110257488	YTH N6-methyladenosine RNA binding protein 1	971.114	0.73797	0.129517	5.69786	1.21323e-08	8.31363e-07
ENSSSCG00000016044	ORMDL1	100155491	ORMDL sphingolipid biosynthesis regulator 1	1356.13	0.60907	0.106998	5.69237	1.25286e-08	8.55287e-07
ENSSSCG00000016017	DNAJC10	100523288	DnaJ heat shock protein family (Hsp40) member C10	1537.22	0.886634	0.155905	5.68702	1.29273e-08	8.79202e-07
ENSSSCG00000017806	MRM3	100522640	mitochondrial rRNA methyltransferase 3	452.436	1.1282	0.198509	5.68338	1.32057e-08	8.92938e-07
ENSSSCG00000014305	SAR1B	494017	secretion associated Ras related GTPase 1B	2353.9	0.681608	0.119936	5.6831	1.32276e-08	8.92938e-07
ENSSSCG00000024233	RAB39B	100516775	RAB39B, member RAS oncogene family	40.1683	3.02219	0.533307	5.66688	1.45417e-08	9.78012e-07
ENSSSCG00000002905	RBM42	100520432	RNA binding motif protein 42	1472.05	0.503159	0.0889559	5.65628	1.54692e-08	1.03655e-06
ENSSSCG00000012857	CARS1	100516312	cysteinyl-tRNA synthetase 1	3874.2	0.852278	0.15083	5.6506	1.5989e-08	1.06353e-06
ENSSSCG00000030428	TWNK	100625408	twinkle mtDNA helicase	421.82	1.20949	0.214024	5.65116	1.59369e-08	1.06353e-06
ENSSSCG00000030653	GANAB	396938	glucosidase II alpha subunit	6579.14	0.671396	0.118885	5.64746	1.62834e-08	1.07916e-06
ENSSSCG00000014035	B4GALT7	100316855	beta-1,4-galactosyltransferase 7	1467.99	0.890309	0.158016	5.6343	1.75773e-08	1.15647e-06
ENSSSCG00000027840	COPE	100525632	COPI coat complex subunit epsilon	2744.41	0.63296	0.112335	5.63458	1.7549e-08	1.15647e-06
ENSSSCG00000037556	COG5	100623191	component of oligomeric golgi complex 5	666.769	0.896443	0.159156	5.63247	1.77642e-08	1.16455e-06
ENSSSCG00000000682	GNB3	100154522	G protein subunit beta 3	39.8576	1.76728	0.314056	5.62727	1.83085e-08	1.19591e-06
ENSSSCG00000056668	UFM1	100522509	ubiquitin fold modifier 1	688.902	0.791467	0.14085	5.6192	1.91838e-08	1.2486e-06
ENSSSCG00000031476	ENSSSCG00000031476	100625137	kelch like family member 6	96.1874	-2.66408	0.474416	-5.61548	1.9602e-08	1.27126e-06
ENSSSCG00000023557	CCRL2	414370	C-C motif chemokine receptor like 2	61.4028	-2.39177	0.425975	-5.61482	1.96762e-08	1.27153e-06
ENSSSCG00000051973	ENSSSCG00000051973			48.4559	1.81208	0.322858	5.61263	1.99277e-08	1.28321e-06
ENSSSCG00000009412	LCP1	100156254	lymphocyte cytosolic protein 1	981.78	-0.768959	0.137027	-5.61171	2.00334e-08	1.28547e-06
ENSSSCG00000036081	TBC1D20	100519805	TBC1 domain family member 20	3785.45	0.419205	0.074751	5.60802	2.04649e-08	1.30853e-06
ENSSSCG00000036700	RPUSD2	102159271	RNA pseudouridine synthase domain containing 2	71.3854	1.31984	0.235452	5.60556	2.07579e-08	1.32261e-06
ENSSSCG00000009772	ENSSSCG00000009772	100625917	transmembrane p24 trafficking protein 2	11002.6	0.553615	0.0991721	5.58236	2.3727e-08	1.5065e-06
ENSSSCG00000015690	UBXN4	100737637	UBX domain protein 4	3638.83	0.515632	0.092604	5.56814	2.57479e-08	1.62912e-06
ENSSSCG00000030510	FBL	100626002	fibrillarin	1045.91	0.617788	0.110987	5.56631	2.60194e-08	1.64058e-06
ENSSSCG00000007840	POLR3E	100523894	RNA polymerase III subunit E	915.065	0.867551	0.155925	5.56391	2.63802e-08	1.65757e-06
ENSSSCG00000015894	DPP4	397492	dipeptidyl peptidase 4	338.902	-1.8169	0.326704	-5.56131	2.67751e-08	1.67658e-06
ENSSSCG00000005472	SLC46A2	100157182	solute carrier family 46 member 2	295.391	-0.84818	0.152637	-5.55686	2.74673e-08	1.71401e-06
ENSSSCG00000036835	OSBPL2	110257481	oxysterol binding protein like 2	2066.92	0.7725	0.139199	5.54962	2.86296e-08	1.78043e-06
ENSSSCG00000032220	CNOT10	100623377	CCR4-NOT transcription complex subunit 10	1006.36	0.745436	0.13441	5.546	2.92287e-08	1.81148e-06
ENSSSCG00000023318	MARS1	100516610	methionyl-tRNA synthetase 1	1599.04	0.956851	0.172956	5.53232	3.16018e-08	1.9519e-06
ENSSSCG00000028602	GTPBP4	100625226	GTP binding protein 4	2245.37	0.721438	0.130454	5.5302	3.19874e-08	1.96902e-06
ENSSSCG00000036015	TSSC4			669.989	0.736231	0.133219	5.52647	3.26729e-08	2.00442e-06
ENSSSCG00000001955	SRP54	100154361	signal recognition particle 54	3920.45	0.944197	0.170908	5.5246	3.30244e-08	2.01916e-06
ENSSSCG00000028007	POLR1C	414414	RNA polymerase I and III subunit C	1110.77	0.61629	0.111851	5.50991	3.59013e-08	2.18769e-06
ENSSSCG00000021325	MCFD2	100736833	multiple coagulation factor deficiency 2, ER cargo receptor complex subunit	2434.89	0.530172	0.0963104	5.50483	3.69533e-08	2.24427e-06
ENSSSCG00000008167	CNOT11	100519595	CCR4-NOT transcription complex subunit 11	1792.59	0.850746	0.154662	5.50067	3.7835e-08	2.29015e-06
ENSSSCG00000015110	DPAGT1	100517773	dolichyl-phosphate N-acetylglucosaminephosphotransferase 1	947.025	0.724741	0.131978	5.49136	3.9884e-08	2.39819e-06
ENSSSCG00000038151	ENSSSCG00000038151	110260936	CKLF like MARVEL transmembrane domain containing 3	1238.23	-1.05559	0.19222	-5.49159	3.98342e-08	2.39819e-06
ENSSSCG00000006471	ISG20L2	100157573	interferon stimulated exonuclease gene 20 like 2	774.111	0.70999	0.129779	5.47077	4.48083e-08	2.68394e-06
ENSSSCG00000023775	TFB2M	102161798	transcription factor B2, mitochondrial	183.865	1.24575	0.227731	5.47028	4.49319e-08	2.68394e-06
ENSSSCG00000030369	YARS1	100621140	tyrosyl-tRNA synthetase 1	1854.33	0.574898	0.105115	5.46922	4.52024e-08	2.69125e-06
ENSSSCG00000032110	ENSSSCG00000032110	102157976	general transcription factor IIIC subunit 5	1098.43	0.797806	0.145924	5.46729	4.5698e-08	2.71186e-06
ENSSSCG00000003140	FGF21	100302504	fibroblast growth factor 21	178.704	1.67809	0.307624	5.45501	4.89706e-08	2.89661e-06
ENSSSCG00000003326	PEG3	100522552	paternally expressed 3	377.851	1.18908	0.218102	5.45196	4.98182e-08	2.92925e-06
ENSSSCG00000013382	PLEKHA7	100514820	pleckstrin homology domain containing A7	987.316	-0.724425	0.132877	-5.45186	4.98451e-08	2.92925e-06
ENSSSCG00000029877	MKRN2	100626891	makorin ring finger protein 2	569.14	0.771037	0.141478	5.44988	5.04039e-08	2.95253e-06
ENSSSCG00000040410	EXOC3L2	102167043	exocyst complex component 3 like 2	91.5944	-2.45002	0.449908	-5.44559	5.16341e-08	3.01478e-06
ENSSSCG00000037684	PDYN	445529	prodynorphin	35.7981	-5.33444	0.979691	-5.44502	5.17986e-08	3.01478e-06
ENSSSCG00000025316	SLC33A1	100625667	solute carrier family 33 member 1	1615.9	0.832955	0.153407	5.42972	5.64428e-08	3.27458e-06
ENSSSCG00000001099	CMAH	396918	cytidine monophospho-N-acetylneuraminic acid hydroxylase	229.656	-2.08525	0.384267	-5.42658	5.74452e-08	3.32213e-06
ENSSSCG00000032655	ALYREF	100620496	Aly/REF export factor	1709.2	0.842086	0.155196	5.42597	5.76419e-08	3.32292e-06
ENSSSCG00000030426	C9orf78	100518947	chromosome 1 C9orf78 homolog	782.373	0.965263	0.177966	5.42386	5.83272e-08	3.34121e-06
ENSSSCG00000011961	TFG	414406	trafficking from ER to golgi regulator	3415.74	0.390491	0.0719906	5.42419	5.82175e-08	3.34121e-06
ENSSSCG00000011741	GOLIM4	100517915	golgi integral membrane protein 4	734.467	0.62426	0.115433	5.40798	6.37382e-08	3.63969e-06
ENSSSCG00000023279	SH3TC2	100624660	SH3 domain and tetratricopeptide repeats 2	154.03	-2.66258	0.493018	-5.40057	6.64293e-08	3.78147e-06
ENSSSCG00000012026	ADAMTS1	497061	ADAM metallopeptidase with thrombospondin type 1 motif 1	14466.9	-0.875806	0.162566	-5.38739	7.14896e-08	4.05681e-06
ENSSSCG00000039904	SNORD14			165.202	1.88589	0.350552	5.37977	7.45808e-08	4.21905e-06
ENSSSCG00000006301	TIPRL	100155988	TOR signaling pathway regulator	680.279	0.76643	0.142655	5.37259	7.76121e-08	4.37689e-06
ENSSSCG00000002980	AWN	396783	sperm associated AWN protein	30.9903	-5.60032	1.04308	-5.36901	7.9169e-08	4.45087e-06
ENSSSCG00000015282	PPP1R15B	100512360	protein phosphatase 1 regulatory subunit 15B	2802.53	0.783047	0.145886	5.36754	7.98181e-08	4.47351e-06
ENSSSCG00000017178	SPHK1	100519210	sphingosine kinase 1	595.903	-1.33853	0.249728	-5.35995	8.32464e-08	4.6513e-06
ENSSSCG00000021906	SYT7	100521541	synaptotagmin 7	385.118	-1.97597	0.369017	-5.35469	8.5705e-08	4.77398e-06
ENSSSCG00000062250	ENSSSCG00000062250			183.656	1.50306	0.281026	5.34848	8.8697e-08	4.92553e-06
ENSSSCG00000015222	PUS3	100512802	pseudouridine synthase 3	853.597	0.575706	0.107668	5.34706	8.9393e-08	4.94905e-06
ENSSSCG00000011496	ADAMTS9	100520218	ADAM metallopeptidase with thrombospondin type 1 motif 9	1989.09	-1.1999	0.224461	-5.34571	9.00635e-08	4.97101e-06
ENSSSCG00000031847	RBM28	100628057	RNA binding motif protein 28	608.239	1.08891	0.203733	5.3448	9.05159e-08	4.98084e-06
ENSSSCG00000011449	GNL3	100155235	G protein nucleolar 3	1641.57	0.909332	0.170162	5.34392	9.09585e-08	4.99008e-06
ENSSSCG00000002790	ENSSSCG00000002790	100523188	transmembrane protein 208	567.915	0.828044	0.155236	5.33408	9.60294e-08	5.2524e-06
ENSSSCG00000007239	CCM2L	100739177	CCM2 like scaffold protein	316.381	-2.12336	0.398436	-5.32923	9.86323e-08	5.37857e-06
ENSSSCG00000032265	TLE5	110259367	TLE family member 5, transcriptional modulator	2846.64	-0.507808	0.0953073	-5.32811	9.92396e-08	5.39548e-06
ENSSSCG00000000114	PICK1	100158107	protein interacting with PRKCA 1	655.569	1.04678	0.196689	5.32199	1.0264e-07	5.56369e-06
ENSSSCG00000010183	COG2	100151825	component of oligomeric golgi complex 2	508.124	0.659807	0.124006	5.32079	1.0332e-07	5.56733e-06
ENSSSCG00000016399	STAM2	100157042	signal transducing adaptor molecule 2	1126.45	0.845936	0.158972	5.32128	1.03042e-07	5.56733e-06
ENSSSCG00000016827	BRIX1	100513502	biogenesis of ribosomes BRX1	1890.36	0.647248	0.121669	5.31974	1.03915e-07	5.5828e-06
ENSSSCG00000008878	PPID	100515957	peptidylprolyl isomerase D	670.837	0.856264	0.161063	5.31633	1.0588e-07	5.67159e-06
ENSSSCG00000026900	CDIN1	100512939	CDAN1 interacting nuclease 1	76.3081	-1.4438	0.271797	-5.31204	1.08402e-07	5.78962e-06
ENSSSCG00000005494	TNC	397460	tenascin C	4526.83	-1.94582	0.366395	-5.31071	1.09197e-07	5.815e-06
ENSSSCG00000022919	KIF5C	100622102	kinesin family member 5C	75.1897	1.47135	0.2779	5.29451	1.19333e-07	6.33616e-06
ENSSSCG00000003877	FAF1	100518974	Fas associated factor 1	920.331	0.771631	0.146014	5.28466	1.25941e-07	6.66753e-06
ENSSSCG00000013238	SLC39A13	100512266	solute carrier family 39 member 13	1215.3	0.672289	0.127468	5.27419	1.33345e-07	7.03901e-06
ENSSSCG00000002389	VASH1	100511141	vasohibin 1	601.826	-2.26532	0.430161	-5.26622	1.39261e-07	7.32995e-06
ENSSSCG00000011447	SPCS1	100135675	signal peptidase complex subunit 1	1817.61	0.569574	0.108417	5.25357	1.49183e-07	7.82951e-06
ENSSSCG00000007188	ENSSSCG00000007188	654323	FKBP prolyl isomerase 1A	11800	-0.706596	0.134531	-5.25229	1.50217e-07	7.86106e-06
ENSSSCG00000012952	TMEM151A	100520884	transmembrane protein 151A	25.5501	3.00818	0.573165	5.24836	1.53456e-07	8.00749e-06
ENSSSCG00000005711	NUP214	100155564	nucleoporin 214	1430.57	0.745883	0.142186	5.24581	1.55598e-07	8.09601e-06
ENSSSCG00000027514	ELP5	100739487	elongator acetyltransferase complex subunit 5	1068.99	0.833863	0.159012	5.24401	1.57124e-07	8.15202e-06
ENSSSCG00000004196	MED23	100156032	mediator complex subunit 23	1135.48	0.679899	0.129736	5.24064	1.60018e-07	8.27855e-06
ENSSSCG00000014794	NUP98	100522198	nucleoporin 98 and 96 precursor	5522.04	0.53542	0.102191	5.23938	1.61113e-07	8.31153e-06
ENSSSCG00000017306	ITGB3	397063	integrin subunit beta 3	1327.32	-1.07403	0.205229	-5.23332	1.66491e-07	8.56463e-06
ENSSSCG00000012953	YIF1A	100521064	Yip1 interacting factor homolog A, membrane trafficking protein	721.433	1.27772	0.244591	5.22391	1.75185e-07	8.9864e-06
ENSSSCG00000006214	RRS1	100521788	ribosome biogenesis regulator 1 homolog	262.846	0.807082	0.154552	5.22209	1.76914e-07	9.04951e-06
ENSSSCG00000013392	COPB1	100337660	COPI coat complex subunit beta 1	2921.48	0.780738	0.149773	5.21283	1.85985e-07	9.4868e-06
ENSSSCG00000016810	ENSSSCG00000016810			192.135	-1.18755	0.227949	-5.2097	1.89142e-07	9.62082e-06
ENSSSCG00000013860	CHERP	100738028	calcium homeostasis endoplasmic reticulum protein	2204.79	0.540729	0.103824	5.20812	1.90762e-07	9.67611e-06
ENSSSCG00000012902	CDK2AP2	100526092	cyclin dependent kinase 2 associated protein 2	2518.37	0.703941	0.13518	5.20743	1.91471e-07	9.68503e-06
ENSSSCG00000060884	ENSSSCG00000060884			218.294	1.12954	0.217793	5.18629	2.14524e-07	1.08209e-05
ENSSSCG00000016217	DNAJB2	100522168	DnaJ heat shock protein family (Hsp40) member B2	928.23	0.592131	0.114291	5.18088	2.20836e-07	1.11085e-05
ENSSSCG00000017133	WDR45B	100462760	WD repeat domain 45B	4028.08	0.536807	0.103645	5.17928	2.22738e-07	1.11732e-05
ENSSSCG00000015590	FLVCR1	100217398	FLVCR heme transporter 1	414.152	0.892667	0.172542	5.17363	2.29585e-07	1.14849e-05
ENSSSCG00000005346	ZCCHC7	100520354	zinc finger CCHC-type containing 7	693.225	0.666456	0.128889	5.17076	2.33144e-07	1.16309e-05
ENSSSCG00000037398	NTAN1	397107	N-terminal asparagine amidase	2791.26	-0.748198	0.144882	-5.1642	2.41463e-07	1.2013e-05
ENSSSCG00000006979	MSR1	100511665	macrophage scavenger receptor 1	30.9326	-4.3612	0.845131	-5.16039	2.4644e-07	1.2227e-05
ENSSSCG00000009364	FREM2	106508661	FRAS1 related extracellular matrix 2	241.517	1.22972	0.23873	5.15108	2.58984e-07	1.27796e-05
ENSSSCG00000014338	HSPA9	100521183	heat shock protein family A (Hsp70) member 9	11309.5	0.766354	0.148774	5.15112	2.58932e-07	1.27796e-05
ENSSSCG00000009010	ARFIP1	100518024	ADP ribosylation factor interacting protein 1	2034.21	0.720854	0.140012	5.14852	2.62552e-07	1.29205e-05
ENSSSCG00000010030	EIF4ENIF1	100152730	eukaryotic translation initiation factor 4E nuclear import factor 1	1013.46	0.56746	0.110388	5.14061	2.73841e-07	1.34096e-05
ENSSSCG00000016401	KIF1A	100517246	kinesin family member 1A	5362.24	1.37427	0.26734	5.14053	2.73967e-07	1.34096e-05
ENSSSCG00000010497	ENTPD1	397298	ectonucleoside triphosphate diphosphohydrolase 1	364.546	-1.08712	0.211547	-5.1389	2.76344e-07	1.34896e-05
ENSSSCG00000003464	DNAJC16	100519845	DnaJ heat shock protein family (Hsp40) member C16	444.236	0.817828	0.159179	5.13779	2.77984e-07	1.35333e-05
ENSSSCG00000029160	ENSSSCG00000029160			61911.8	1.26982	0.24748	5.13102	2.88171e-07	1.39631e-05
ENSSSCG00000004663	SEMA6D	100511850	semaphorin 6D	591.404	1.34117	0.26139	5.13091	2.88351e-07	1.39631e-05
ENSSSCG00000034887	HAPLN4	110259312	hyaluronan and proteoglycan link protein 4	161.101	2.28891	0.446607	5.12511	2.9737e-07	1.43616e-05
ENSSSCG00000060420	IER3IP1	100521060	immediate early response 3 interacting protein 1	2661.62	0.655061	0.127949	5.11969	3.06044e-07	1.47413e-05
ENSSSCG00000006209	VCPIP1	100621816	valosin containing protein interacting protein 1	703.789	0.524579	0.102623	5.11172	3.19241e-07	1.53363e-05
ENSSSCG00000016737	ENSSSCG00000016737	397637	peptidylprolyl isomerase A	11125.3	-0.464343	0.0909329	-5.10643	3.28294e-07	1.57295e-05
ENSSSCG00000010246	DDX50	100519874	DExD-box helicase 50	783.703	0.79478	0.155775	5.10211	3.35893e-07	1.60512e-05
ENSSSCG00000012007	HSPA13	100152073	heat shock protein family A (Hsp70) member 13	1891.25	0.969677	0.190086	5.10126	3.37403e-07	1.60811e-05
ENSSSCG00000022303	SLC25A16	100153073	solute carrier family 25 member 16	189.567	1.39322	0.274008	5.08459	3.68418e-07	1.75133e-05
ENSSSCG00000017047	CLINT1	100522525	clathrin interactor 1	3936.88	0.701301	0.138629	5.05884	4.21815e-07	1.99993e-05
ENSSSCG00000000573	KCNJ8	100152631	potassium inwardly rectifying channel subfamily J member 8	1398.68	-1.7721	0.35051	-5.05577	4.28666e-07	2.02712e-05
ENSSSCG00000051290	ENSSSCG00000051290			232.133	-0.946625	0.187456	-5.04984	4.42176e-07	2.08558e-05
ENSSSCG00000016041	ASNSD1	100513955	asparagine synthetase domain containing 1	352.645	0.911288	0.180534	5.04773	4.47081e-07	2.10325e-05
ENSSSCG00000016372	STK25	100511107	serine/threonine kinase 25	2096.49	0.502206	0.0995121	5.04669	4.49534e-07	2.10933e-05
ENSSSCG00000004094	PPP1R14C	100521302	protein phosphatase 1 regulatory inhibitor subunit 14C	87.9203	-2.49281	0.4943	-5.04312	4.58014e-07	2.13817e-05
ENSSSCG00000025981	SLC38A5	100627516	solute carrier family 38 member 5	1269.9	0.983076	0.194946	5.0428	4.58771e-07	2.13817e-05
ENSSSCG00000006000	TAF2	100155674	TATA-box binding protein associated factor 2	735.166	0.696084	0.13804	5.04261	4.59214e-07	2.13817e-05
ENSSSCG00000018008	SCO1	100517855	synthesis of cytochrome C oxidase 1	998.773	0.525857	0.104598	5.02742	4.97121e-07	2.30875e-05
ENSSSCG00000014823	P2RY6	100512849	pyrimidinergic receptor P2Y6	282.423	-1.09359	0.217589	-5.02595	5.0095e-07	2.3206e-05
ENSSSCG00000022794	ENSSSCG00000022794	100625046	HHIP like 1	105.835	-2.74674	0.547045	-5.02105	5.13887e-07	2.37447e-05
ENSSSCG00000059476	ENSSSCG00000059476	100621059	adhesion G protein-coupled receptor F2	91.1328	-2.69	0.536261	-5.01621	5.26997e-07	2.42887e-05
ENSSSCG00000009320	FLT1	396763	fms related receptor tyrosine kinase 1	2622.03	-1.43273	0.285918	-5.01096	5.41589e-07	2.4898e-05
ENSSSCG00000016127	NDUFS1	100516402	NADH:ubiquinone oxidoreductase core subunit S1	1130.3	0.833876	0.166813	4.99888	5.76653e-07	2.64431e-05
ENSSSCG00000026293	STX5	100628048	syntaxin 5	1284.59	0.639495	0.127986	4.9966	5.83499e-07	2.66896e-05
ENSSSCG00000004670	C15orf48	100152534	chromosome 1 C15orf48 homolog	1650.6	-1.74937	0.350385	-4.99271	5.95365e-07	2.71639e-05
ENSSSCG00000009336	RXFP2	102160691	relaxin family peptide receptor 2	1106.3	-1.17998	0.236552	-4.98826	6.09257e-07	2.7728e-05
ENSSSCG00000015476	CHI3L1	396865	chitinase 3 like 1	9243.51	-2.59043	0.519851	-4.98303	6.2597e-07	2.84175e-05
ENSSSCG00000055255	NGRN	110261557	neugrin, neurite outgrowth associated	397.767	0.948276	0.190391	4.98069	6.33582e-07	2.86913e-05
ENSSSCG00000036940	TCF15	100517249	transcription factor 15	148.325	-1.74372	0.350278	-4.97811	6.42089e-07	2.90042e-05
ENSSSCG00000004847	MPHOSPH10	100153310	M-phase phosphoprotein 10	658.131	0.919947	0.185078	4.9706	6.67465e-07	3.00757e-05
ENSSSCG00000013304	NAT10	100511365	N-acetyltransferase 10	659.487	1.16767	0.235239	4.96377	6.91383e-07	3.10763e-05
ENSSSCG00000009766	ATP6V0A2	100154525	ATPase H+ transporting V0 subunit a2	485.756	0.79285	0.159746	4.96318	6.93497e-07	3.10943e-05
ENSSSCG00000034387	ARL2	100515705	ADP ribosylation factor like GTPase 2	465.141	-0.671593	0.135329	-4.96269	6.95252e-07	3.10962e-05
ENSSSCG00000038618	RFLNB	100524216	refilin B	369.227	-1.67589	0.337966	-4.95876	7.09435e-07	3.16527e-05
ENSSSCG00000030183	GOSR2	100519332	golgi SNAP receptor complex member 2	1580.36	0.807888	0.163042	4.9551	7.2292e-07	3.20755e-05
ENSSSCG00000040479	NDE1	100621632	nudE neurodevelopment protein 1	1646.89	-0.476223	0.0961229	-4.95431	7.25858e-07	3.20755e-05
ENSSSCG00000023956	NEDD9	100154178	neural precursor cell expressed, developmentally down-regulated 9	2635.41	-0.61804	0.124723	-4.95531	7.22152e-07	3.20755e-05
ENSSSCG00000002445	TRIP11	100154452	thyroid hormone receptor interactor 11	1415.57	0.696591	0.140604	4.95428	7.25978e-07	3.20755e-05
ENSSSCG00000007116	CD93	100155660	CD93 molecule	3696.76	-1.86907	0.377332	-4.95337	7.29377e-07	3.21116e-05
ENSSSCG00000016960	RAD17	100515763	RAD17 checkpoint clamp loader component	392.521	0.841846	0.169963	4.95312	7.30331e-07	3.21116e-05
ENSSSCG00000031176	GP9	100216312	glycoprotein IX platelet	65.6066	-1.5248	0.307925	-4.95187	7.35054e-07	3.22412e-05
ENSSSCG00000005356	DCAF10	100157661	DDB1 and CUL4 associated factor 10	1423.3	0.820612	0.166096	4.94059	7.78879e-07	3.40811e-05
ENSSSCG00000010876	DESI2	100037270	desumoylating isopeptidase 2	2918.64	0.502606	0.101762	4.93904	7.85081e-07	3.42699e-05
ENSSSCG00000057624	ENSSSCG00000057624			46.563	1.94199	0.393392	4.93652	7.95286e-07	3.46321e-05
ENSSSCG00000012844	SLC25A22	100514030	solute carrier family 25 member 22	893.733	0.567895	0.115056	4.93583	7.98087e-07	3.4671e-05
ENSSSCG00000055761	CYP20A1	100124408	cytochrome P450 family 20 subfamily A member 1	329.016	0.91366	0.185289	4.93099	8.18121e-07	3.54565e-05
ENSSSCG00000022099	TP53INP2	100152247	tumor protein p53 inducible nuclear protein 2	2358.75	-0.585475	0.118847	-4.92628	8.3808e-07	3.6235e-05
ENSSSCG00000021606	FLVCR2	100217391	FLVCR heme transporter 2	753.775	0.665068	0.135505	4.90809	9.1969e-07	3.9669e-05
ENSSSCG00000060790	COX6C	100037989	COX6C protein	1315.69	-0.591898	0.120638	-4.90642	9.27543e-07	3.99129e-05
ENSSSCG00000032022	C15orf62			185.892	0.837481	0.170887	4.90078	9.54588e-07	4.09796e-05
ENSSSCG00000036622	ENSSSCG00000036622	110260316	CD48 antigen-like	621.954	-2.9991	0.612146	-4.89933	9.6166e-07	4.11858e-05
ENSSSCG00000007167	VPS16	100511290	VPS16 core subunit of CORVET and HOPS complexes	1550.85	0.430752	0.0879375	4.89839	9.66234e-07	4.12843e-05
ENSSSCG00000020842	TAF13	100157095	TATA-box binding protein associated factor 13	930.892	0.779246	0.159114	4.8974	9.71118e-07	4.13956e-05
ENSSSCG00000017053	NIPAL4	100523099	NIPA like domain containing 4	47.0892	-2.47962	0.506431	-4.89626	9.76771e-07	4.15391e-05
ENSSSCG00000031247	KAT8	100522367	lysine acetyltransferase 8	818.53	0.580595	0.118641	4.89372	9.89474e-07	4.1981e-05
ENSSSCG00000000379	ESYT1	100519485	extended synaptotagmin 1	2661.49	-0.792388	0.162047	-4.88988	1.009e-06	4.26103e-05
ENSSSCG00000001470	SLA-DMA	445528	SLA-DM alpha chain	549.905	-1.55517	0.318037	-4.8899	1.00889e-06	4.26103e-05
ENSSSCG00000016865	FBXO4	100522958	F-box protein 4	515.552	0.656807	0.134408	4.88668	1.02548e-06	4.32058e-05
ENSSSCG00000037077	SHMT2	100626911	serine hydroxymethyltransferase 2	1995.08	0.890182	0.182268	4.88391	1.04002e-06	4.37168e-05
ENSSSCG00000006359	ADAMTS4	100157276	ADAM metallopeptidase with thrombospondin type 1 motif 4	13770	-0.678133	0.138952	-4.88035	1.05897e-06	4.44109e-05
ENSSSCG00000048041	ENSSSCG00000048041			22.4264	2.64955	0.543929	4.87114	1.10958e-06	4.6426e-05
ENSSSCG00000012088	ENSSSCG00000012088	100738385	protein O-fucosyltransferase 2	3350.05	0.613314	0.12593	4.8703	1.11431e-06	4.65166e-05
ENSSSCG00000010703	HTRA1	100515628	HtrA serine peptidase 1	3982.71	-0.745021	0.153065	-4.86735	1.13105e-06	4.71071e-05
ENSSSCG00000002138	OSGEP	100153498	O-sialoglycoprotein endopeptidase	635.969	0.782605	0.160886	4.86436	1.14829e-06	4.77156e-05
ENSSSCG00000041667	CLDN5	396997	claudin 5	4438.49	-1.93479	0.398477	-4.85546	1.20108e-06	4.97953e-05
ENSSSCG00000024180	ACBD3	494461	acyl-CoA binding domain containing 3	4814.88	0.627965	0.129511	4.84874	1.24246e-06	5.13936e-05
ENSSSCG00000009642	STC1	100125345	stanniocalcin 1	9306.16	-1.2369	0.255314	-4.84464	1.26844e-06	5.23492e-05
ENSSSCG00000039230	POLR2D	100737579	RNA polymerase II subunit D	536.538	0.841405	0.173718	4.8435	1.27573e-06	5.24921e-05
ENSSSCG00000040188	TNFSF12	100127163	TNF superfamily member 12	336.878	-0.860483	0.177668	-4.84319	1.27769e-06	5.24921e-05
ENSSSCG00000022031	CHST2	100626514	carbohydrate sulfotransferase 2	978.217	-1.19609	0.24712	-4.84012	1.29761e-06	5.31903e-05
ENSSSCG00000017389	RAMP2	397155	receptor activity modifying protein 2	1139.86	-1.60126	0.331372	-4.83221	1.35026e-06	5.52238e-05
ENSSSCG00000022616	DCP1A	100623102	decapping mRNA 1A	1156.8	0.53859	0.11148	4.83128	1.35659e-06	5.53578e-05
ENSSSCG00000021203	PIK3CB	100622559	phosphatidylinositol-4,5-bisphosphate 3-kinase catalytic subunit beta	369.687	-0.741802	0.153728	-4.8254	1.39721e-06	5.68877e-05
ENSSSCG00000025329	DDX49	100526038	DEAD-box helicase 49	581.777	1.06242	0.220283	4.82298	1.41431e-06	5.74553e-05
ENSSSCG00000017277	PECAM1	396941	platelet and endothelial cell adhesion molecule 1	6754.65	-1.99828	0.41512	-4.81375	1.48125e-06	6.00403e-05
ENSSSCG00000006892	DNTTIP2	100157622	deoxynucleotidyltransferase terminal interacting protein 2	2936.94	0.708805	0.147306	4.8118	1.49577e-06	6.04937e-05
ENSSSCG00000043940	ENSSSCG00000043940			110.181	-1.71328	0.356168	-4.8103	1.50702e-06	6.08134e-05
ENSSSCG00000027820	CD200	100626182	CD200 molecule	2578.05	-0.972104	0.202247	-4.80652	1.53582e-06	6.18381e-05
ENSSSCG00000032580	MGST1	397567	microsomal glutathione S-transferase 1	1371.39	-0.632442	0.131675	-4.80304	1.56276e-06	6.27835e-05
ENSSSCG00000013634	YIPF2	100521840	Yip1 domain family member 2	2971	0.714175	0.148783	4.80012	1.58571e-06	6.35649e-05
ENSSSCG00000001070	FAM8A1	100154793	family with sequence similarity 8 member A1	661.489	0.684052	0.142918	4.78634	1.69852e-06	6.79372e-05
ENSSSCG00000003120	NAPA	100515953	NSF attachment protein alpha	2014.03	0.845072	0.176615	4.78481	1.71147e-06	6.83044e-05
ENSSSCG00000013784	DNAJB1	396741	DnaJ heat shock protein family (Hsp40) member B1	36967.4	1.40544	0.293961	4.78106	1.74374e-06	6.94399e-05
ENSSSCG00000022719	RAB20	100737446	RAB20, member RAS oncogene family	69.9713	-3.24604	0.679599	-4.77641	1.78455e-06	7.08056e-05
ENSSSCG00000006777	RHOC	100520019	ras homolog family member C	9322.48	-0.579602	0.12135	-4.77626	1.78584e-06	7.08056e-05
ENSSSCG00000033424	PARL	100739380	presenilin associated rhomboid like	360.401	0.677102	0.141797	4.77515	1.79576e-06	7.08897e-05
ENSSSCG00000061347	TUBA1A	100135051	tubulin alpha 1a	2503.94	-1.04067	0.217923	-4.77539	1.79357e-06	7.08897e-05
ENSSSCG00000013639	SLC44A2	100524730	solute carrier family 44 member 2	4186.42	-0.710222	0.14881	-4.77268	1.81791e-06	7.16083e-05
ENSSSCG00000033340	ENSSSCG00000033340	110261309	zinc finger protein 264-like	98.5483	1.66412	0.348919	4.76936	1.84814e-06	7.26416e-05
ENSSSCG00000014310	CXCL14	494467	C-X-C motif chemokine ligand 14	621.179	-1.63042	0.341891	-4.76883	1.85302e-06	7.26761e-05
ENSSSCG00000003413	MTOR	100127359	mechanistic target of rapamycin kinase	1233.82	0.853	0.179061	4.76374	1.90037e-06	7.43723e-05
ENSSSCG00000036005	CNEP1R1	110260965	CTD nuclear envelope phosphatase 1 regulatory subunit 1	1034.94	0.633133	0.133154	4.75489	1.98556e-06	7.75394e-05
ENSSSCG00000009808	TMEM120B	100525612	transmembrane protein 120B	231.519	0.895668	0.188751	4.74524	2.08256e-06	8.11527e-05
ENSSSCG00000005981	FBXO32	733657	F-box protein 32	2958.65	-1.21536	0.256148	-4.74477	2.08744e-06	8.1169e-05
ENSSSCG00000057663	ENSSSCG00000057663	100520389	zinc finger protein with KRAB and SCAN domains 8	178.463	1.04479	0.220496	4.73834	2.15477e-06	8.36079e-05
ENSSSCG00000038534	TSR1	110256073	TSR1 ribosome maturation factor	592.828	1.16763	0.246564	4.73559	2.18423e-06	8.45703e-05
ENSSSCG00000009524	TMTC4	100524643	transmembrane O-mannosyltransferase targeting cadherins 4	314.006	-0.674504	0.142494	-4.73357	2.20607e-06	8.5234e-05
ENSSSCG00000014374	DND1	100520423	DND microRNA-mediated repression inhibitor 1	32.3166	1.96012	0.414211	4.73219	2.22113e-06	8.56337e-05
ENSSSCG00000000571	ABCC9	100127449	ATP binding cassette subfamily C member 9	478.884	-1.78048	0.376429	-4.72993	2.24602e-06	8.64098e-05
ENSSSCG00000006728	GDAP2	100153342	ganglioside induced differentiation associated protein 2	420.027	0.771967	0.163264	4.72833	2.26373e-06	8.69072e-05
ENSSSCG00000007782	SETD1A	100511747	SET domain containing 1A, histone lysine methyltransferase	1611.06	0.688833	0.145801	4.72447	2.30718e-06	8.83882e-05
ENSSSCG00000002515	SLC25A47	100515556	solute carrier family 25 member 47	116.31	1.20187	0.254689	4.71896	2.37057e-06	9.06256e-05
ENSSSCG00000030575	TMEM158	100620777	transmembrane protein 158	344.846	-1.23846	0.262503	-4.71787	2.38326e-06	9.09195e-05
ENSSSCG00000008693	NOP14	106504051	NOP14 nucleolar protein	972.587	0.630004	0.133666	4.71327	2.43776e-06	9.28034e-05
ENSSSCG00000001475	SLC39A7	100155600	solute carrier family 39 member 7	4701.72	0.827238	0.17594	4.70181	2.57871e-06	9.79639e-05
ENSSSCG00000015818	DDHD2	100156104	DDHD domain containing 2	2018.04	0.596901	0.127001	4.69997	2.60205e-06	9.86442e-05
ENSSSCG00000017378	DHX8	100517118	DEAH-box helicase 8	1444.27	0.528994	0.112724	4.69282	2.69467e-06	0.000101943
ENSSSCG00000013444	BTBD2	100513521	BTB domain containing 2	2643.49	-0.577819	0.123178	-4.69091	2.71993e-06	0.000102684
ENSSSCG00000010325	KCNMA1	397434	potassium calcium-activated channel subfamily M alpha 1	992.001	-0.963148	0.205427	-4.68851	2.75197e-06	0.000103679
ENSSSCG00000012408	NHSL2	100151779	NHS like 2	58.4646	-1.96397	0.419196	-4.68509	2.79836e-06	0.000105208
ENSSSCG00000007315	AAR2	100152525	AAR2 splicing factor	406.422	0.679232	0.145045	4.68291	2.82824e-06	0.000106112
ENSSSCG00000012348	APEX2	100519003	apurinic/apyrimidinic endodeoxyribonuclease 2	295.13	0.919659	0.196485	4.68055	2.86109e-06	0.000107123
ENSSSCG00000000037	ARFGAP3	100523962	ADP ribosylation factor GTPase activating protein 3	5940.96	0.402591	0.0860528	4.67842	2.89093e-06	0.000108017
ENSSSCG00000023229	ETV5	100623208	ETS variant transcription factor 5	403.359	1.05597	0.225768	4.67725	2.90754e-06	0.000108415
ENSSSCG00000009381	ALG11	100152645	ALG11 alpha-1,2-mannosyltransferase	371.82	0.699276	0.149712	4.67079	3.00039e-06	0.000110965
ENSSSCG00000015273	ATP2B4	100623420	ATPase plasma membrane Ca2+ transporting 4	1514.86	-0.719287	0.15399	-4.67101	2.9972e-06	0.000110965
ENSSSCG00000003664	ENSSSCG00000003664	100516562	peptidylprolyl isomerase E	741.559	0.462543	0.0990252	4.67097	2.99787e-06	0.000110965
ENSSSCG00000029296	FOXC2	100526107	forkhead box C2	163.991	-1.2358	0.264525	-4.67176	2.98625e-06	0.000110965
ENSSSCG00000038013	DIRAS1	100515818	solute carrier family 39 member 3	106.462	0.941486	0.201768	4.66619	3.0684e-06	0.00011325
ENSSSCG00000008971	USO1	100511575	USO1 vesicle transport factor	3433.94	0.798496	0.171181	4.66464	3.09154e-06	0.000113873
ENSSSCG00000016436	CHPF2			1625.05	1.16311	0.24953	4.66122	3.14346e-06	0.000115551
ENSSSCG00000008555	ENSSSCG00000008555	100522927	cell growth regulator with EF-hand domain 1	191.528	1.39698	0.299844	4.65903	3.17703e-06	0.000116549
ENSSSCG00000028856	ABCF3	100626614	ATP binding cassette subfamily F member 3	1131.79	0.505488	0.108751	4.64814	3.34947e-06	0.000122627
ENSSSCG00000008202	CNNM4	100739697	cyclin and CBS domain divalent metal cation transport mediator 4	2595.08	0.881198	0.189628	4.64698	3.36823e-06	0.000123066
ENSSSCG00000038521	CHAC1	100524723	ChaC glutathione specific gamma-glutamylcyclotransferase 1	1296.73	1.17989	0.253958	4.646	3.38432e-06	0.000123405
ENSSSCG00000006791	OVGP1	397140	oviductal glycoprotein 1	171.414	0.945274	0.203525	4.64451	3.40883e-06	0.00012405
ENSSSCG00000002806	MMP15	100514105	matrix metallopeptidase 15	313.674	-1.34272	0.289538	-4.63745	3.52735e-06	0.000128106
ENSSSCG00000032151	CPZ	110262047	carboxypeptidase Z	99.9602	2.00407	0.43285	4.62994	3.65766e-06	0.000132309
ENSSSCG00000016750	YKT6	100513964	YKT6 v-SNARE homolog	4708.29	0.670473	0.144803	4.63024	3.65249e-06	0.000132309
ENSSSCG00000001457	SLA-DQB1	100037921	SLA-DQ beta1 domain	7133.54	-1.2482	0.269747	-4.6273	3.70469e-06	0.000133744
ENSSSCG00000005651	ODF2	100156735	outer dense fiber of sperm tails 2	1637.73	0.394574	0.08534	4.62355	3.77224e-06	0.000135595
ENSSSCG00000003839	PLPP3	100512419	phospholipid phosphatase 3	9832.66	-0.770874	0.16674	-4.62322	3.77836e-06	0.000135595
ENSSSCG00000037639	TIMMDC1	110256419	translocase of inner mitochondrial membrane domain containing 1	293.511	0.960172	0.207674	4.62346	3.77394e-06	0.000135595
ENSSSCG00000011245	ITGA9	100626707	integrin subunit alpha 9	704.387	-1.28089	0.277099	-4.62253	3.79096e-06	0.000135779
ENSSSCG00000006219	MTFR1	100522611	mitochondrial fission regulator 1	1017.14	0.770057	0.166603	4.62211	3.79859e-06	0.000135785
ENSSSCG00000016816	ADAMTS12	100511353	ADAM metallopeptidase with thrombospondin type 1 motif 12	307.955	-1.135	0.245812	-4.61738	3.88622e-06	0.000138644
ENSSSCG00000030044	TMEM184C	100621783	transmembrane protein 184C	1607.04	0.581317	0.126011	4.61324	3.96441e-06	0.000141156
ENSSSCG00000035243	RAB27B	100154771	RAB27B, member RAS oncogene family	201.447	1.15221	0.24979	4.61271	3.97458e-06	0.000141242
ENSSSCG00000009112	SEC24D	100739491	SEC24 homolog D, COPII coat complex component	3486.38	0.818796	0.177765	4.60606	4.10378e-06	0.000145548
ENSSSCG00000008510	LTBP1	100627243	latent transforming growth factor beta binding protein 1	1679.84	-1.16752	0.253731	-4.60139	4.19672e-06	0.000148554
ENSSSCG00000015432	ATXN7L1	100517110	ataxin 7 like 1	708.991	-0.444894	0.0967695	-4.59746	4.27666e-06	0.000151089
ENSSSCG00000022507	POLR2H	100628241	RNA polymerase II, I and III subunit H	954.573	0.439749	0.0957495	4.5927	4.37548e-06	0.00015428
ENSSSCG00000007278	AHCY	497050	adenosylhomocysteinase	1002.94	0.960783	0.209399	4.58829	4.469e-06	0.000157272
ENSSSCG00000008635	NOL10	100512777	nucleolar protein 10	248.265	0.846563	0.184526	4.58778	4.47977e-06	0.000157346
ENSSSCG00000005203	IL33	100518643	interleukin 33	1391.55	-1.52878	0.333427	-4.58504	4.53898e-06	0.000158927
ENSSSCG00000016233	SERPINE2	397542	serpin family E member 2	735.639	-2.01098	0.43861	-4.58489	4.54226e-06	0.000158927
ENSSSCG00000000137	NCF4	100152055	neutrophil cytosolic factor 4	325.35	-1.06077	0.231439	-4.58336	4.5756e-06	0.000159785
ENSSSCG00000008289	MTHFD2	100737806	methylenetetrahydrofolate dehydrogenase (NADP+ dependent) 2, methenyltetrahydrofolate cyclohydrolase	963.126	0.839808	0.183447	4.57794	4.69581e-06	0.000163668
ENSSSCG00000060858	SELENOK	733604	selenoprotein K	2846.81	0.362784	0.0793066	4.57445	4.77474e-06	0.000166101
ENSSSCG00000000232	ACVRL1	100153279	activin A receptor like type 1	1040.18	-1.82694	0.399732	-4.57042	4.86745e-06	0.000168404
ENSSSCG00000011535	ARL8B	100515580	ADP ribosylation factor like GTPase 8B	3007.51	0.400608	0.0876405	4.57104	4.85302e-06	0.000168404
ENSSSCG00000003820	USP1	100523071	ubiquitin specific peptidase 1	1636.99	0.635883	0.139132	4.57036	4.86878e-06	0.000168404
ENSSSCG00000034973	CXCL12	494460	C-X-C motif chemokine ligand 12	612.001	-1.50675	0.330368	-4.56083	5.09517e-06	0.0001759
ENSSSCG00000040509	LIMD2	100512735	LIM domain containing 2	289.763	-1.27298	0.279153	-4.56016	5.11148e-06	0.000176128
ENSSSCG00000039706	ENSSSCG00000039706	100156062	apolipoprotein L3	238.817	-1.71242	0.375909	-4.55541	5.22834e-06	0.000179813
ENSSSCG00000024791	ENSSSCG00000024791	397347	CD59 molecule	2112.38	-0.806077	0.177017	-4.55366	5.27198e-06	0.000180972
ENSSSCG00000003177	ENSSSCG00000003177	100521559	BCL2 like 12	186.498	0.9228	0.202781	4.55072	5.34632e-06	0.000183177
ENSSSCG00000005702	FUBP3	100524188	far upstream element binding protein 3	1737.55	0.588156	0.129272	4.54975	5.37099e-06	0.000183676
ENSSSCG00000008268	AUP1	100518187	AUP1 lipid droplet regulating VLDL assembly factor	2318.18	0.552442	0.121458	4.54841	5.40534e-06	0.000184157
ENSSSCG00000025218	TXNL4B			459.375	0.936553	0.205896	4.54867	5.3985e-06	0.000184157
ENSSSCG00000006035	ANGPT1	397009	angiopoietin 1	22.6445	-4.19406	0.922348	-4.54715	5.43768e-06	0.00018485
ENSSSCG00000026984	DIPK2B	100622802	divergent protein kinase domain 2B	645.357	-2.08661	0.458955	-4.54643	5.45622e-06	0.00018485
ENSSSCG00000018016	MAP2K4	100520100	mitogen-activated protein kinase kinase 4	776.251	0.620934	0.136565	4.5468	5.44665e-06	0.00018485
ENSSSCG00000004549	RBPMS2	100515517	RNA binding protein, mRNA processing factor 2	166.522	-1.05173	0.231355	-4.54596	5.46858e-06	0.000184924
ENSSSCG00000025602	DOCK4	100520706	dedicator of cytokinesis 4	524.159	-1.124	0.247333	-4.54447	5.50744e-06	0.000185546
ENSSSCG00000011364	NCKIPSD	100524278	NCK interacting protein with SH3 domain	355.508	-1.29114	0.284097	-4.5447	5.50133e-06	0.000185546
ENSSSCG00000057653	ENSSSCG00000057653			196.893	-1.70688	0.375694	-4.54326	5.53905e-06	0.000186266
ENSSSCG00000015565	ENSSSCG00000015565	100516567	chromosome 9 C1orf21 homolog	1699.94	-0.791615	0.174324	-4.54106	5.59718e-06	0.000187873
ENSSSCG00000010822	BPNT1	100515917	3'(2'), 5'-bisphosphate nucleotidase 1	460.521	0.782617	0.172759	4.5301	5.89557e-06	0.000197523
ENSSSCG00000025599	FTSJ1	100431100	FtsJ RNA 2'-O-methyltransferase 1	992.372	0.464892	0.102637	4.5295	5.91246e-06	0.000197724
ENSSSCG00000058136	DHRS11	100513307	dehydrogenase/reductase 11	1818.99	0.564036	0.124574	4.52773	5.96202e-06	0.000199015
ENSSSCG00000032803	CYP2S1	106510546	cytochrome P450 family 2 subfamily S member 1	488.072	-1.90384	0.420715	-4.52525	6.03242e-06	0.000200717
ENSSSCG00000039551	RNF126	110259377	ring finger protein 126	2494.5	0.552752	0.122151	4.52516	6.03511e-06	0.000200717
ENSSSCG00000037821	RGS5	397640	regulator of G protein signaling 5	4268.43	-1.28111	0.283243	-4.52301	6.09675e-06	0.000202397
ENSSSCG00000004460	IBTK	100153597	inhibitor of Bruton tyrosine kinase	961.789	0.601419	0.133017	4.52135	6.14466e-06	0.000203615
ENSSSCG00000015050	ZW10	110255202	zw10 kinetochore protein	1013.47	0.904481	0.200538	4.51027	6.47457e-06	0.000214156
ENSSSCG00000032180	MCM7	110259871	minichromosome maintenance complex component 7	1928.08	0.93062	0.206432	4.50811	6.54067e-06	0.000215949
ENSSSCG00000059284	ENSSSCG00000059284			680.039	0.614154	0.136255	4.50737	6.56349e-06	0.000216309
ENSSSCG00000026230	SRP19	100517270	signal recognition particle 19	1783.12	0.462385	0.102688	4.50283	6.70561e-06	0.000220593
ENSSSCG00000031698	GFUS	100620054	GDP-L-fucose synthase	1250.71	0.795047	0.176631	4.50117	6.75791e-06	0.000221511
ENSSSCG00000008842	KIT	396810	KIT proto-oncogene, receptor tyrosine kinase	871.459	-1.43198	0.318132	-4.50123	6.75619e-06	0.000221511
ENSSSCG00000028414	ENSSSCG00000028414	100623381	mitochondrial contact site and cristae organizing system subunit 10	1581.48	-0.523	0.116244	-4.49918	6.82175e-06	0.000222799
ENSSSCG00000035472	TTC9C	100621273	tetratricopeptide repeat domain 9C	512.722	0.94488	0.209996	4.4995	6.81119e-06	0.000222799
ENSSSCG00000028078	DPH1	100525608	diphthamide biosynthesis 1	437.689	0.691371	0.153718	4.49766	6.87045e-06	0.000223986
ENSSSCG00000005095	PRKCH	100152637	protein kinase C eta	1200.65	-0.905415	0.20142	-4.49515	6.95197e-06	0.000226238
ENSSSCG00000007280	ITCH			2043.6	0.626448	0.139484	4.49119	7.0827e-06	0.000229917
ENSSSCG00000011398	SEMA3F	100153225	semaphorin 3F	3352.55	-1.1138	0.248009	-4.49096	7.09034e-06	0.000229917
ENSSSCG00000020737	ZNRD2	100737568	zinc ribbon domain containing 2	300.432	0.774498	0.17249	4.49011	7.1188e-06	0.000230428
ENSSSCG00000007554	ZFAND2A	100521185	zinc finger AN1-type containing 2A	12329.2	1.1991	0.267249	4.48685	7.22846e-06	0.000233562
ENSSSCG00000008312	DYSF	100522732	dysferlin	1817.98	-1.5852	0.35355	-4.48365	7.33779e-06	0.000236673
ENSSSCG00000014432	GRPEL2	100513650	GrpE like 2, mitochondrial	449.448	0.557756	0.124508	4.47969	7.4751e-06	0.000240674
ENSSSCG00000033516	DHDDS	100524683	dehydrodolichyl diphosphate synthase subunit	523.271	1.09363	0.244197	4.47849	7.51738e-06	0.000240791
ENSSSCG00000017472	IGFBP4	100144490	insulin like growth factor binding protein 4	4660.85	-1.33634	0.298393	-4.47846	7.51852e-06	0.000240791
ENSSSCG00000014136	VCAN	397328	versican	1180.37	-0.730741	0.163153	-4.47888	7.5036e-06	0.000240791
ENSSSCG00000006665	SF3B4	100157814	splicing factor 3b subunit 4	1728.65	0.436299	0.0974321	4.47798	7.53543e-06	0.000240908
ENSSSCG00000032340	CDR2	100626193	cerebellar degeneration related protein 2	1367.8	0.805275	0.180075	4.47189	7.75319e-06	0.000246258
ENSSSCG00000039416	CXCR4	396659	C-X-C motif chemokine receptor 4	1477.99	-1.44195	0.322431	-4.47212	7.7447e-06	0.000246258
ENSSSCG00000011056	FRMD4A	100737056	FERM domain containing 4A	1204.57	-0.954465	0.213438	-4.47186	7.75439e-06	0.000246258
ENSSSCG00000009084	SPATA5	100415805	spermatogenesis associated 5	218.372	0.946386	0.211635	4.47178	7.75702e-06	0.000246258
ENSSSCG00000024773	EID2	100520248	EP300-interacting inhibitor of differentiation 2	10.429	4.42209	0.990383	4.46503	8.00584e-06	0.000253714
ENSSSCG00000023298	SRXN1	100517736	sulfiredoxin 1	6664.51	0.535805	0.120058	4.46289	8.08603e-06	0.000255809
ENSSSCG00000048108	ENSSSCG00000048108			15.802	-3.68063	0.825281	-4.45985	8.20175e-06	0.000259019
ENSSSCG00000021991	ENSSSCG00000021991	100620809	NADH:ubiquinone oxidoreductase subunit V3	1306.48	0.50152	0.112525	4.45695	8.31347e-06	0.000262091
ENSSSCG00000010200	CSGALNACT2	100157878	chondroitin sulfate N-acetylgalactosaminyltransferase 2	871.079	0.829724	0.186239	4.45515	8.38335e-06	0.000263417
ENSSSCG00000005030	NID2	100156994	nidogen 2	3217.01	-0.693567	0.155679	-4.45512	8.38454e-06	0.000263417
ENSSSCG00000025179	NECAP1	100627372	NECAP endocytosis associated 1	1491.94	0.582043	0.130703	4.45317	8.46133e-06	0.00026537
ENSSSCG00000040103	ENSSSCG00000040103	100520727	guided entry of tail-anchored proteins factor 4	1798.52	0.431539	0.096955	4.45091	8.55055e-06	0.000267706
ENSSSCG00000001414	CSNK2B	397211	casein kinase 2 beta	2179.73	0.410271	0.0922273	4.44848	8.64807e-06	0.000269773
ENSSSCG00000027323	NCBP2	100156513	nuclear cap binding protein subunit 2	1717.79	0.633851	0.142498	4.44815	8.66113e-06	0.000269773
ENSSSCG00000016732	TBRG4	397641	transforming growth factor beta regulator 4	1263.87	0.525511	0.118137	4.4483	8.65517e-06	0.000269773
ENSSSCG00000026181	AKTIP	100627614	AKT interacting protein	723.782	0.663828	0.149296	4.4464	8.7321e-06	0.000271517
ENSSSCG00000000504	PTPRB	100156181	protein tyrosine phosphatase receptor type B	1253.59	-1.24468	0.280071	-4.44416	8.82343e-06	0.000273888
ENSSSCG00000037508	GSN			4578.67	-0.541476	0.121889	-4.44236	8.89786e-06	0.000275727
ENSSSCG00000055268	RIMKLA	100522878	ribosomal modification protein rimK like family member A	57.6293	1.38519	0.311957	4.44034	8.98182e-06	0.000277855
ENSSSCG00000003645	UTP11	100513019	UTP11 small subunit processome component	1126.82	0.73037	0.164635	4.43629	9.15208e-06	0.000282641
ENSSSCG00000015116	MCAM	733617	melanoma cell adhesion molecule	6337.11	-1.40815	0.317588	-4.43391	9.25407e-06	0.000285305
ENSSSCG00000024827	ABTB1	100623950	ankyrin repeat and BTB domain containing 1	682.075	-0.566132	0.127736	-4.43206	9.33371e-06	0.000287273
ENSSSCG00000015083	ENSSSCG00000015083	102158732	FXYD domain containing ion transport regulator 6	1241.73	-0.712508	0.161033	-4.4246	9.662e-06	0.000296874
ENSSSCG00000009043	ABCE1	100524881	ATP binding cassette subfamily E member 1	1892.01	0.577229	0.130535	4.42204	9.7773e-06	0.000299909
ENSSSCG00000014388	HDAC3	100511372	histone deacetylase 3	1081.01	0.638776	0.144496	4.42072	9.83733e-06	0.000301241
ENSSSCG00000010114	ESS2	100155571	ess-2 splicing factor homolog	381.557	0.806634	0.182503	4.41983	9.87797e-06	0.000301977
ENSSSCG00000028172	FAM78A	100624292	family with sequence similarity 78 member A	325.919	-2.36698	0.535581	-4.41946	9.89471e-06	0.00030198
ENSSSCG00000039080	TRIB2	100525217	tribbles pseudokinase 2	763.038	-1.27163	0.288114	-4.41362	1.01658e-05	0.000309733
ENSSSCG00000036223	ACKR1	100154447	atypical chemokine receptor 1	1097.36	-1.52182	0.344968	-4.41149	1.02663e-05	0.000311748
ENSSSCG00000017488	CSF3	396839	colony stimulating factor 3	2187.56	-0.810915	0.183805	-4.41182	1.02508e-05	0.000311748
ENSSSCG00000031074	FAM110D	100627555	family with sequence similarity 110 member D	438.936	-1.66018	0.376484	-4.40968	1.03524e-05	0.00031384
ENSSSCG00000021359	CDC42EP3	100521443	CDC42 effector protein 3	699.442	-1.18655	0.269151	-4.40849	1.04092e-05	0.000315034
ENSSSCG00000021238	STX1B	100512651	syntaxin 1B	267.877	-1.70626	0.38735	-4.40495	1.05806e-05	0.00031969
ENSSSCG00000015200	ESAM	100522817	endothelial cell adhesion molecule	1358.87	-1.60909	0.365668	-4.40041	1.08048e-05	0.000325921
ENSSSCG00000006610	S100A11	445534	S100 calcium binding protein A11	3354.31	-0.490288	0.111436	-4.39974	1.08381e-05	0.000326384
ENSSSCG00000029849	S1PR1	100621202	sphingosine-1-phosphate receptor 1	3898.33	-0.856997	0.195027	-4.39426	1.11153e-05	0.000334176
ENSSSCG00000028552	BHLHE41	100626912	basic helix-loop-helix family member e41	542.733	0.751281	0.171095	4.39103	1.12817e-05	0.000338618
ENSSSCG00000005683	TOR1B	100153472	torsin family 1 member B	899.663	0.480537	0.109479	4.38931	1.1371e-05	0.000340737
ENSSSCG00000009553	TUBGCP3	100155453	tubulin gamma complex associated protein 3	813.761	0.58782	0.133994	4.3869	1.14978e-05	0.000343967
ENSSSCG00000005277	GCNT1	106508649	glucosaminyl (N-acetyl) transferase 1	324.015	-1.41732	0.323341	-4.38336	1.16862e-05	0.000349029
ENSSSCG00000014304	SEC24A	100511986	SEC24 homolog A, COPII coat complex component	4586.17	0.859062	0.196096	4.38083	1.18229e-05	0.000352531
ENSSSCG00000007097	SEC23B	100524115	SEC23 homolog B, COPII coat complex component	6203.6	0.751733	0.171647	4.37952	1.1894e-05	0.000354072
ENSSSCG00000037128	ENSSSCG00000037128	100625858	keratin-associated protein 13-2-like	13.0219	-5.45852	1.2469	-4.37768	1.19947e-05	0.000356484
ENSSSCG00000040426	C10orf143	100511352	uncharacterized LOC100511352	180.941	0.993298	0.227031	4.37516	1.21344e-05	0.000360046
ENSSSCG00000059980	ENSSSCG00000059980			557.397	0.705916	0.161419	4.37319	1.22445e-05	0.00036272
ENSSSCG00000058768	ENSSSCG00000058768			78.7736	-3.71143	0.849563	-4.36864	1.25025e-05	0.000369761
ENSSSCG00000022225	NOP58	100156132	NOP58 ribonucleoprotein	2505.77	0.655869	0.1503	4.36372	1.27867e-05	0.000377552
ENSSSCG00000010437	PAPSS2	100156262	3'-phosphoadenosine 5'-phosphosulfate synthase 2	383.563	1.01398	0.232488	4.36144	1.29209e-05	0.000380894
ENSSSCG00000028048	ARHGEF15	100627972	Rho guanine nucleotide exchange factor 15	1165.33	-1.41842	0.325378	-4.3593	1.30477e-05	0.000384008
ENSSSCG00000013257	ATG13	100516128	autophagy related 13	3164.19	0.601967	0.138151	4.35731	1.31674e-05	0.000386903
ENSSSCG00000004755	DLL4	100152163	delta like canonical Notch ligand 4	5053.94	-1.10305	0.253222	-4.35608	1.32412e-05	0.000388443
ENSSSCG00000003566	NUDC	100511023	nuclear distribution C, dynein complex regulator	4508.69	0.495218	0.113697	4.35561	1.32696e-05	0.000388648
ENSSSCG00000023527	NRROS	100620479	negative regulator of reactive oxygen species	249.575	-2.02338	0.465081	-4.3506	1.35765e-05	0.000396997
ENSSSCG00000061806	ENSSSCG00000061806			834.56	-0.744493	0.17116	-4.3497	1.36324e-05	0.000397352
ENSSSCG00000031788	PTAFR	100523973	platelet activating factor receptor	985.232	-1.17448	0.270007	-4.34983	1.36243e-05	0.000397352
ENSSSCG00000007826	ENSSSCG00000007826	110255326	leucine carboxyl methyltransferase 1	430.268	0.770458	0.177155	4.34907	1.36715e-05	0.000397853
ENSSSCG00000058536	ENSSSCG00000058536			174.277	1.24895	0.287204	4.34867	1.36967e-05	0.000397949
ENSSSCG00000061324	METTL1	100622469	methyltransferase 1, tRNA methylguanosine	214.772	0.980627	0.225537	4.34797	1.37403e-05	0.00039858
ENSSSCG00000029037	DRD1	100144487	dopamine receptor D1	136.754	-1.54964	0.356639	-4.34511	1.39204e-05	0.000403159
ENSSSCG00000003532	LUZP1	100620499	leucine zipper protein 1	3116.49	-0.670346	0.154323	-4.34379	1.40048e-05	0.000404956
ENSSSCG00000021597	PHLDA2	100379631	pleckstrin homology like domain family A member 2	4242.67	1.03363	0.238005	4.34289	1.40622e-05	0.000405969
ENSSSCG00000009246	ENOPH1	100511394	enolase-phosphatase 1	1057.87	-0.779686	0.179584	-4.34162	1.41434e-05	0.000407668
ENSSSCG00000051852	IFRD2	100155668	interferon related developmental regulator 2	471.056	0.66309	0.152742	4.34125	1.41674e-05	0.000407713
ENSSSCG00000031636	ENSSSCG00000031636	100523128	factor interacting with PAPOLA and CPSF1	2929.77	0.385551	0.0888435	4.33966	1.42703e-05	0.000410022
ENSSSCG00000000699	LPAR5	102161415	lysophosphatidic acid receptor 5	141.787	1.21626	0.280547	4.33533	1.45544e-05	0.000417524
ENSSSCG00000005400	GRIN3A	100153054	glutamate ionotropic receptor NMDA type subunit 3A	90.4695	-2.03685	0.469977	-4.33395	1.46461e-05	0.000419492
ENSSSCG00000005893	ZNF34	100512531	zinc finger protein 34	245.775	0.816173	0.188436	4.3313	1.48234e-05	0.000423904
ENSSSCG00000001455	ENSSSCG00000001455	100153386	MHC class II histocompatibility antigen SLA-DRB1	3573.78	-1.299	0.299958	-4.3306	1.48705e-05	0.000424579
ENSSSCG00000039338	SUGT1	100736854	SGT1 homolog, MIS12 kinetochore complex assembly cochaperone	903.92	0.564162	0.130379	4.3271	1.51088e-05	0.000430709
ENSSSCG00000024911	ENSSSCG00000024911	100037920	metallothionein-1E	80850.6	1.69803	0.392575	4.32537	1.52275e-05	0.00043341
ENSSSCG00000058329	SPAAR			94.3206	-2.32397	0.538108	-4.31877	1.56901e-05	0.000445878
ENSSSCG00000035611	MGAT2			862.918	0.699776	0.162062	4.31795	1.57487e-05	0.000446845
ENSSSCG00000015203	ROBO4	100524821	roundabout guidance receptor 4	1242.46	-1.13219	0.262499	-4.31314	1.60955e-05	0.000455972
ENSSSCG00000038968	TMEM263	100620181	transmembrane protein 263	2840.12	0.590935	0.137045	4.31197	1.61806e-05	0.000457668
ENSSSCG00000008479	DHX57	100520373	DExH-box helicase 57	1100.94	0.812365	0.188462	4.31051	1.6288e-05	0.000459276
ENSSSCG00000013566	INSR	396755	insulin receptor	1303.63	-0.773564	0.179459	-4.31053	1.62862e-05	0.000459276
ENSSSCG00000005530	LHX6	100739090	LIM homeobox 6	397.478	-1.46612	0.340232	-4.30919	1.63857e-05	0.000461313
ENSSSCG00000023400	ZNF598	100523896	zinc finger protein 598, E3 ubiquitin ligase	4396.3	0.827492	0.192234	4.30461	1.67283e-05	0.00047023
ENSSSCG00000001425	DXO	100124385	decapping exoribonuclease	301.935	0.839826	0.195342	4.29925	1.71373e-05	0.00048056
ENSSSCG00000033295	EIF2S1	100155472	eukaryotic translation initiation factor 2 subunit alpha	1803.74	0.45586	0.106044	4.29877	1.71751e-05	0.00048056
ENSSSCG00000013278	TSPAN18	100520775	tetraspanin 18	701.15	-1.33324	0.310124	-4.29906	1.71527e-05	0.00048056
ENSSSCG00000001453	HLA-DRA	100135040	MHC class II DR-alpha	13247.4	-1.38995	0.323552	-4.29592	1.73972e-05	0.000486024
ENSSSCG00000035812	AMH	397578	anti-Mullerian hormone	43.1436	1.49709	0.348867	4.29129	1.77636e-05	0.000495497
ENSSSCG00000014331	KDM3B	100515884	lysine demethylase 3B	1603.44	-0.462013	0.107835	-4.28443	1.83211e-05	0.000510264
ENSSSCG00000023165	SEMA7A	100623369	semaphorin 7A (John Milton Hagen blood group)	12335.9	-1.09798	0.256299	-4.284	1.83564e-05	0.000510466
ENSSSCG00000014851	SLCO2B1	102160472	solute carrier organic anion transporter family member 2B1	172.615	-1.70013	0.397141	-4.28093	1.86115e-05	0.000516768
ENSSSCG00000000735	TSPAN9	768114	tetraspanin 9	1117.06	-0.936014	0.218685	-4.28019	1.86732e-05	0.000517689
ENSSSCG00000035341	C6orf89	100156227	chromosome 7 C6orf89 homolog	1374.09	0.579698	0.135468	4.27922	1.87547e-05	0.000519157
ENSSSCG00000009334	HSPH1	100048931	heat shock protein family H (Hsp110) member 1	12935.7	1.07952	0.252392	4.27718	1.89277e-05	0.000523149
ENSSSCG00000022317	SLC38A10	100626205	solute carrier family 38 member 10	3107.47	0.868935	0.203375	4.27258	1.93223e-05	0.000533244
ENSSSCG00000004291	NT5E	100157995	5'-nucleotidase ecto	232.378	-1.9849	0.464775	-4.27067	1.94889e-05	0.000537025
ENSSSCG00000013292	PRR5L	100523837	proline rich 5 like	194.304	-0.958339	0.22444	-4.26992	1.9554e-05	0.000538002
ENSSSCG00000007786	RNF40	100515077	ring finger protein 40	2736.15	0.545384	0.127743	4.26938	1.96014e-05	0.00053849
ENSSSCG00000008240	ENSSSCG00000008240	100520186	SH2 domain containing 6	118.439	-1.32117	0.309621	-4.26705	1.98074e-05	0.000543328
ENSSSCG00000013084	TMEM216	100519467	transmembrane protein 216	184.797	0.799935	0.187567	4.2648	2.0008e-05	0.000548002
ENSSSCG00000010118	HIRA	100152722	histone cell cycle regulator	1119.71	0.632486	0.14837	4.26291	2.01783e-05	0.000551835
ENSSSCG00000002707	GABARAPL2	100521968	GABA type A receptor associated protein like 2	2125.83	-0.515568	0.121041	-4.25947	2.04915e-05	0.000559558
ENSSSCG00000013763	DCAF15	100511246	DDB1 and CUL4 associated factor 15	1001.72	-0.505974	0.118821	-4.2583	2.05989e-05	0.000561646
ENSSSCG00000025440	ELOA	100620801	elongin A	1813.75	0.446922	0.105015	4.25579	2.08315e-05	0.000567136
ENSSSCG00000033015	B3GNT7	100737088	UDP-GlcNAc:betaGal beta-1,3-N-acetylglucosaminyltransferase 7	220.527	-1.33876	0.314639	-4.25492	2.09125e-05	0.000568489
ENSSSCG00000015857	UGGT1	100155117	UDP-glucose glycoprotein glucosyltransferase 1	2123.98	0.534064	0.125599	4.25216	2.11723e-05	0.00057469
ENSSSCG00000023829	CCP110	100623654	centriolar coiled-coil protein 110	413.088	0.736095	0.173155	4.25108	2.12744e-05	0.000576599
ENSSSCG00000014349	STING1	100217389	stimulator of interferon response cGAMP interactor 1	1031.53	-0.970748	0.22839	-4.2504	2.13386e-05	0.000577478
ENSSSCG00000008841	PDGFRA	100627123	platelet derived growth factor receptor alpha	13347.9	-1.71718	0.404445	-4.24578	2.17836e-05	0.000588643
ENSSSCG00000055095	ENSSSCG00000055095			138.377	0.851922	0.200819	4.24224	2.21297e-05	0.000597065
ENSSSCG00000002788	EXOC3L1	100522868	exocyst complex component 3 like 1	342.209	-1.83889	0.433504	-4.24193	2.2161e-05	0.000597065
ENSSSCG00000024809	CLCN4	100151985	chloride voltage-gated channel 4	33.6844	2.01765	0.475841	4.24017	2.23355e-05	0.000600647
ENSSSCG00000034186	SAMD10	110257385	sterile alpha motif domain containing 10	120.036	1.62353	0.382916	4.23992	2.23601e-05	0.000600647
ENSSSCG00000002397	POMT2	100155173	protein O-mannosyltransferase 2	498.255	0.637351	0.150465	4.23587	2.27668e-05	0.000610668
ENSSSCG00000002709	ENSSSCG00000002709	100522551	carbohydrate sulfotransferase 6	31.2273	-2.63459	0.622304	-4.2336	2.29976e-05	0.000615948
ENSSSCG00000000038	CYB5R3	100524254	cytochrome b5 reductase 3	1462.51	-0.503681	0.119038	-4.23127	2.32374e-05	0.000621455
ENSSSCG00000013747	RAD23A	100524483	RAD23 homolog A, nucleotide excision repair protein	1885.18	0.458693	0.108422	4.23064	2.33023e-05	0.000622275
ENSSSCG00000001985	CBLN3	100127149	cerebellin 3 precursor	75.9546	-1.33871	0.316466	-4.23019	2.33496e-05	0.000622622
ENSSSCG00000006758	SYT6	100152816	synaptotagmin 6	42.1318	-1.92777	0.455817	-4.22926	2.34464e-05	0.000624285
ENSSSCG00000012315	SYNJ2	100516167	synaptojanin 2	2446.02	-0.428926	0.101454	-4.2278	2.35986e-05	0.000627418
ENSSSCG00000017414	KAT2A	100524215	lysine acetyltransferase 2A	272.316	-0.588257	0.139163	-4.22711	2.36708e-05	0.0006275
ENSSSCG00000017376	MEOX1	100516574	mesenchyme homeobox 1	46.9464	-3.41692	0.808299	-4.2273	2.36509e-05	0.0006275
ENSSSCG00000037767	TSFM	100622167	Ts translation elongation factor, mitochondrial	419.078	0.775866	0.18385	4.22011	2.44178e-05	0.00064636
ENSSSCG00000058286	ENSSSCG00000058286			201.957	0.749254	0.177654	4.2175	2.47026e-05	0.000652947
ENSSSCG00000010281	PSAP	100153167	prosaposin	21684.5	-0.580715	0.13771	-4.21693	2.47649e-05	0.000653643
ENSSSCG00000012119	TMSB4X	733606	thymosin beta 4 X-linked	34124.3	-0.632455	0.150003	-4.21628	2.48368e-05	0.000654589
ENSSSCG00000056538	PCNA	692192	proliferating cell nuclear antigen	643.62	0.653143	0.155024	4.21317	2.51813e-05	0.000662706
ENSSSCG00000016943	ADAMTS6	100513765	ADAM metallopeptidase with thrombospondin type 1 motif 6	324.924	-1.06481	0.252805	-4.21201	2.53113e-05	0.000663244
ENSSSCG00000036328	DRG2	110256132	developmentally regulated GTP binding protein 2	706.573	0.593051	0.140797	4.2121	2.53004e-05	0.000663244
ENSSSCG00000012791	NAA10	106507058	N-alpha-acetyltransferase 10, NatA catalytic subunit	1184.55	0.5979	0.141934	4.21253	2.5253e-05	0.000663244
ENSSSCG00000039506	MYL6	396807	myosin light chain 6	11025.2	-0.517361	0.12289	-4.20996	2.55417e-05	0.000668315
ENSSSCG00000052357	LTB	100155581	lymphotoxin beta	286.096	-1.60082	0.380541	-4.20669	2.59135e-05	0.000677069
ENSSSCG00000038056	ENSSSCG00000038056	100516832	beta-1,3-galactosyltransferase 5	9.50586	-5.86178	1.39464	-4.20308	2.63311e-05	0.000686993
ENSSSCG00000013637	QTRT1	100524546	queuine tRNA-ribosyltransferase catalytic subunit 1	141.585	1.17005	0.278603	4.19971	2.67255e-05	0.000696281
ENSSSCG00000034618	ZMYM6	110261139	zinc finger MYM-type containing 6	420.322	0.680948	0.162315	4.19522	2.72605e-05	0.000709203
ENSSSCG00000010132	COMT	100155530	catechol-O-methyltransferase	790.199	-0.570899	0.136123	-4.194	2.7408e-05	0.000710531
ENSSSCG00000005124	IFT74	100157070	intraflagellar transport 74	150.179	1.30559	0.311312	4.19382	2.7429e-05	0.000710531
ENSSSCG00000022149	RMI2	100518832	RecQ mediated genome instability 2	334.283	-0.953499	0.227341	-4.19414	2.73905e-05	0.000710531
ENSSSCG00000004403	CDC40	100511111	cell division cycle 40	243.819	0.844199	0.201365	4.19239	2.76027e-05	0.000714013
ENSSSCG00000059099	NCBP2AS2			58.9224	1.17826	0.281137	4.19104	2.77679e-05	0.000717264
ENSSSCG00000001510	KIFC1	100154627	kinesin family member C1	122.984	1.32364	0.316242	4.18554	2.84485e-05	0.000733802
ENSSSCG00000040833	BRF2	100524530	BRF2 RNA polymerase III transcription initiation factor subunit	157.949	1.52274	0.363912	4.18437	2.85953e-05	0.000736541
ENSSSCG00000001818	FES	100155631	FES proto-oncogene, tyrosine kinase	1539.18	-0.560197	0.133941	-4.18243	2.88415e-05	0.000741832
ENSSSCG00000039946	CD34	397160	CD34 molecule	1664.54	-1.71391	0.409961	-4.18066	2.90665e-05	0.000744601
ENSSSCG00000013598	KANK3	100513584	KN motif and ankyrin repeat domains 3	633.667	-1.57045	0.375639	-4.18075	2.90545e-05	0.000744601
ENSSSCG00000023912	ORAI2	100521440	ORAI calcium release-activated calcium modulator 2	1328.33	-1.00765	0.241029	-4.18061	2.90722e-05	0.000744601
ENSSSCG00000016290	EFHD1	100153398	EF-hand domain family member D1	658.916	-0.630824	0.15101	-4.17735	2.94924e-05	0.000754298
ENSSSCG00000038706	C1QC	445460	complement C1q C chain	488.473	-1.16814	0.279892	-4.17356	2.99874e-05	0.000765875
ENSSSCG00000004048	TCP1	100153485	t-complex 1	3845.72	0.408907	0.097983	4.17324	3.00294e-05	0.000765875
ENSSSCG00000028735	DDX51	100512865	DEAD-box helicase 51	1216.13	0.719334	0.172387	4.17278	3.00907e-05	0.000766364
ENSSSCG00000008449	SLC3A1	100144588	solute carrier family 3 member 1	148.517	0.956154	0.229161	4.17241	3.0139e-05	0.000766518
ENSSSCG00000014838	PGM2L1	100515088	phosphoglucomutase 2 like 1	557.398	-0.64234	0.154004	-4.17093	3.03361e-05	0.000770453
ENSSSCG00000014351	ECSCR	100522859	endothelial cell surface expressed chemotaxis and apoptosis regulator	1223.16	-1.15825	0.277744	-4.17023	3.04296e-05	0.000771747
ENSSSCG00000024257	CEMIP2	100516588	cell migration inducing hyaluronidase 2	3618.29	-0.677202	0.162438	-4.16898	3.0597e-05	0.000774911
ENSSSCG00000055487	COMMD7	100514995	COMM domain containing 7	932.645	-0.609136	0.14615	-4.16788	3.0745e-05	0.000776494
ENSSSCG00000007723	RCC1L	100513850	RCC1 like	388.986	0.677156	0.162462	4.1681	3.07153e-05	0.000776494
ENSSSCG00000044700	COL4A1	100515336	collagen type IV alpha 1 chain	21852.6	-0.939819	0.225616	-4.16556	3.10587e-05	0.000783326
ENSSSCG00000022396	BLZF1	100622972	basic leucine zipper nuclear factor 1	604.916	0.779079	0.187164	4.16254	3.14728e-05	0.000792669
ENSSSCG00000015140	HSPA8	100511890	heat shock protein family A (Hsp70) member 8	38757.8	0.732552	0.176024	4.16167	3.15935e-05	0.000794607
ENSSSCG00000010186	URB2	100157881	URB2 ribosome biogenesis homolog	306.248	0.844908	0.203117	4.15972	3.18639e-05	0.000800299
ENSSSCG00000023162	CDH3	100187727	cadherin 3	231.755	-0.983724	0.236743	-4.15524	3.2494e-05	0.000814999
ENSSSCG00000015244	APLP2	100126835	amyloid beta precursor like protein 2	18307.2	-0.480804	0.115752	-4.15376	3.27063e-05	0.000819192
ENSSSCG00000000014	FAM118A	100739727	family with sequence similarity 118 member A	1342.46	0.5893	0.142003	4.14991	3.32602e-05	0.000831918
ENSSSCG00000022998	PKIG	397661	cAMP-dependent protein kinase inhibitor gamma	2677.39	-0.976902	0.235451	-4.14907	3.33822e-05	0.000832674
ENSSSCG00000040038	ZNF8	100520139	zinc finger protein 8	309.571	0.853322	0.205664	4.1491	3.33779e-05	0.000832674
ENSSSCG00000024752	ALDH4A1	100820830	aldehyde dehydrogenase 4 family member A1	149.149	-0.754989	0.181999	-4.14831	3.34941e-05	0.000834319
ENSSSCG00000031530	DERL2	110256099	derlin 2	1585.9	0.558223	0.134642	4.14597	3.38378e-05	0.000841727
ENSSSCG00000008227	ST3GAL5	100625751	ST3 beta-galactoside alpha-2,3-sialyltransferase 5	193.038	-1.56239	0.376885	-4.14553	3.3903e-05	0.000842194
ENSSSCG00000026383	NRP2	100622637	neuropilin 2	1806.56	-1.00314	0.242008	-4.14508	3.39698e-05	0.000842703
ENSSSCG00000062528	GMPPB	100513376	GDP-mannose pyrophosphorylase B	1890.26	0.863563	0.208534	4.14111	3.45632e-05	0.000855086
ENSSSCG00000016441	ABCF2	100522910	ATP binding cassette subfamily F member 2	581.437	0.781304	0.188701	4.14044	3.46641e-05	0.000856416
ENSSSCG00000015826	ENSSSCG00000015826	100524716	pyridoxal phosphate binding protein	508.534	0.677453	0.163634	4.14005	3.47235e-05	0.000856718
ENSSSCG00000010079	PPM1F	100152687	protein phosphatase, Mg2+/Mn2+ dependent 1F	1700.2	-1.30411	0.315096	-4.13878	3.49151e-05	0.000860275
ENSSSCG00000013862	MED26	100737822	mediator complex subunit 26	418.979	0.71535	0.172895	4.13748	3.51147e-05	0.00086402
ENSSSCG00000010650	AFAP1L2	100157959	actin filament associated protein 1 like 2	971.104	-1.12049	0.271299	-4.1301	3.62611e-05	0.000889818
ENSSSCG00000060402	ZBTB9	100525704	zinc finger and BTB domain containing 9	365.083	0.63905	0.154726	4.13021	3.62435e-05	0.000889818
ENSSSCG00000026706	PIGS	100625362	phosphatidylinositol glycan anchor biosynthesis class S	436.719	-0.566554	0.137389	-4.12371	3.72822e-05	0.000913639
ENSSSCG00000002314	SMOC1	100157351	SPARC related modular calcium binding 1	101.789	1.16119	0.281623	4.12319	3.73665e-05	0.000914472
ENSSSCG00000026617	EIF2S2	100621044	eukaryotic translation initiation factor 2 subunit beta	5114.52	0.394379	0.0956689	4.12233	3.75057e-05	0.000915613
ENSSSCG00000034440	MMP28	110256050	matrix metallopeptidase 28	128.74	-1.85392	0.449731	-4.12228	3.7514e-05	0.000915613
ENSSSCG00000054939	TAFA3	100153582	TAFA chemokine like family member 3	190.269	-2.19195	0.531969	-4.12044	3.78148e-05	0.000921717
ENSSSCG00000036321	TRADD	100620340	TNFRSF1A associated via death domain	1078.19	0.613019	0.148881	4.11752	3.82971e-05	0.000932221
ENSSSCG00000031498	PPP2R3C	110261574	protein phosphatase 2 regulatory subunit B''gamma	608.852	-0.491461	0.119388	-4.1165	3.84667e-05	0.000935097
ENSSSCG00000036554	ENSSSCG00000036554	100516085	zinc finger protein 256	139.205	1.18294	0.287602	4.11313	3.9033e-05	0.00094633
ENSSSCG00000027762	TNFRSF11B	100049688	TNF receptor superfamily member 11b	20.8627	-3.31325	0.805497	-4.1133	3.90043e-05	0.00094633
ENSSSCG00000001424	SKIC2	100124376	SKI2 subunit of superkiller complex	2172.53	0.672749	0.163687	4.10999	3.95683e-05	0.000958028
ENSSSCG00000025273	CYP11A1	403329	cytochrome P450 family 11 subfamily A member 1	29.3644	-2.3755	0.578141	-4.10885	3.97629e-05	0.000961379
ENSSSCG00000037299	TIMM10B	100623727	translocase of inner mitochondrial membrane 10B	337.322	0.953423	0.232058	4.10856	3.98126e-05	0.000961379
ENSSSCG00000034958	MIS12	110256100	MIS12 kinetochore complex component	619.183	0.663952	0.161625	4.10798	3.99129e-05	0.000962522
ENSSSCG00000038181	CCNT1	100737376	cyclin T1	1847.68	0.552997	0.13464	4.10723	4.0043e-05	0.000964377
ENSSSCG00000017052	ADAM19	100521528	ADAM metallopeptidase domain 19	415.555	-1.70743	0.415848	-4.1059	4.02749e-05	0.000967396
ENSSSCG00000021704	PTPDC1	100513144	protein tyrosine phosphatase domain containing 1	150.547	1.03098	0.251084	4.10611	4.02374e-05	0.000967396
ENSSSCG00000032908	PSMD7	100626274	proteasome 26S subunit, non-ATPase 7	2374.66	0.488411	0.118988	4.10471	4.04821e-05	0.00097109
ENSSSCG00000057151	ENSSSCG00000057151			15.0214	3.49609	0.852103	4.10289	4.0802e-05	0.000977471
ENSSSCG00000006230	CLVS1	100151841	clavesin 1	83.7112	-2.14141	0.522035	-4.10205	4.09508e-05	0.000979744
ENSSSCG00000002050	DAD1	396984	defender against cell death 1	1504.16	0.462957	0.113003	4.09686	4.18789e-05	0.000997567
ENSSSCG00000012350	MAGEH1	100519347	MAGE family member H1	335.85	1.38295	0.337536	4.09719	4.18201e-05	0.000997567
ENSSSCG00000012181	PDK3	100153858	pyruvate dehydrogenase kinase 3	332.653	-0.687003	0.167698	-4.09666	4.19155e-05	0.000997567
ENSSSCG00000021068	TRAF5	396616	TNF receptor associated factor 5	347.177	-0.575485	0.14047	-4.09685	4.18811e-05	0.000997567
ENSSSCG00000023837	WFDC1	100514648	WAP four-disulfide core domain 1	1837.45	-0.774657	0.189285	-4.09255	4.26653e-05	0.00101408
ENSSSCG00000010508	TM9SF3	100157588	transmembrane 9 superfamily member 3	5485.79	0.410698	0.100392	4.09093	4.29644e-05	0.00101986
ENSSSCG00000000462	RXYLT1	100155789	ribitol xylosyltransferase 1	236.176	1.27211	0.310999	4.09039	4.3065e-05	0.00102091
ENSSSCG00000043391	ENSSSCG00000043391			132.044	1.49151	0.364844	4.08807	4.34978e-05	0.00102983
ENSSSCG00000003288	HSPBP1	100518376	HSPA (Hsp70) binding protein 1	361.159	0.80415	0.19675	4.08717	4.36666e-05	0.00103248
ENSSSCG00000018050	ENSSSCG00000018050	100511593	GRB2 related adaptor protein	82.1852	-1.93754	0.474204	-4.08589	4.39089e-05	0.00103551
ENSSSCG00000037816	TMEM167B	100151851	transmembrane protein 167B	1131.66	0.569389	0.139347	4.08611	4.38662e-05	0.00103551
ENSSSCG00000021917	HIPK4	100625431	homeodomain interacting protein kinase 4	80.8569	1.66248	0.407042	4.0843	4.42092e-05	0.00104124
ENSSSCG00000014618	ENSSSCG00000014618			71.5562	-1.82015	0.445746	-4.08339	4.43842e-05	0.00104266
ENSSSCG00000006490	SMG5	100153097	SMG5 nonsense mediated mRNA decay factor	1331.05	0.42355	0.10372	4.08358	4.43467e-05	0.00104266
ENSSSCG00000026064	LSM5	100624767	LSM5 homolog, U6 small nuclear RNA and mRNA degradation associated	325.328	0.669737	0.164067	4.08209	4.46316e-05	0.00104711
ENSSSCG00000003712	OSBPL1A	100511459	oxysterol binding protein like 1A	879.987	-0.493902	0.121052	-4.08008	4.50207e-05	0.00105488
ENSSSCG00000009137	GAR1	100516629	GAR1 ribonucleoprotein	192.74	1.09779	0.26937	4.07541	4.5933e-05	0.00107487
ENSSSCG00000017230	TMEM104	100513429	transmembrane protein 104	278.166	0.833255	0.204492	4.07476	4.60622e-05	0.0010765
ENSSSCG00000034752	SUPT4H1	100515097	SPT4 homolog, DSIF elongation factor subunit	2861.36	0.671353	0.164787	4.07407	4.61977e-05	0.00107828
ENSSSCG00000053239	ENSSSCG00000053239	100624174	protocadherin beta-18-like	7.44502	-5.37347	1.31961	-4.07202	4.66067e-05	0.00108643
ENSSSCG00000000290	COPZ1	100156765	COPI coat complex subunit zeta 1	3420.99	0.447962	0.110144	4.06707	4.76081e-05	0.00110835
ENSSSCG00000027629	CDIPT	100312963	CDP-diacylglycerol--inositol 3-phosphatidyltransferase	2083.78	0.455862	0.112113	4.06609	4.78086e-05	0.0011116
ENSSSCG00000001725	ADGRF5	100152930	adhesion G protein-coupled receptor F5	2168.22	-1.58297	0.389633	-4.06271	4.85063e-05	0.00112638
ENSSSCG00000003634	ADPRS	100525405	ADP-ribosylserine hydrolase	245.181	1.09267	0.269058	4.06109	4.88437e-05	0.00113132
ENSSSCG00000005643	ENSSSCG00000005643	100152721	golgin A2	5451.03	0.548288	0.135003	4.06132	4.87966e-05	0.00113132
ENSSSCG00000025448	SERTAD3	100625125	SERTA domain containing 3	1332.53	0.487679	0.120122	4.05987	4.90995e-05	0.00113579
ENSSSCG00000059895	FKBP11	100524935	FKBP prolyl isomerase 11	2462.19	0.311391	0.0767991	4.05461	5.0217e-05	0.00116017
ENSSSCG00000021067	BLVRB	100625219	biliverdin reductase B	334.182	0.604148	0.149069	4.0528	5.06092e-05	0.00116774
ENSSSCG00000012103	ENSSSCG00000012103	100624736	G protein-coupled receptor 143	237.299	-1.03324	0.255042	-4.05125	5.09447e-05	0.00117399
ENSSSCG00000013273	CHST1	100519885	carbohydrate sulfotransferase 1	3024.04	-1.1446	0.282727	-4.04843	5.1562e-05	0.00118671
ENSSSCG00000031669	DOLPP1	100516660	dolichyldiphosphatase 1	135.103	1.06962	0.264241	4.04791	5.16769e-05	0.00118785
ENSSSCG00000009040	SMAD1	397016	SMAD family member 1	1552.98	-0.907788	0.224304	-4.04713	5.18487e-05	0.00119029
ENSSSCG00000017177	ST6GALNAC2	100518510	ST6 N-acetylgalactosaminide alpha-2,6-sialyltransferase 2	1285.28	-1.18433	0.293119	-4.04045	5.3348e-05	0.00122316
ENSSSCG00000009817	P2RX7	497623	purinergic receptor P2X 7	249.758	-2.14824	0.532319	-4.03563	5.44567e-05	0.00124701
ENSSSCG00000023975	CCDC9B	100153607	coiled-coil domain containing 9B	224.478	-1.23552	0.306243	-4.03447	5.47268e-05	0.00125162
ENSSSCG00000037184	GPR4	100144489	G protein-coupled receptor 4	1604.71	-1.06031	0.262836	-4.03409	5.48134e-05	0.00125202
ENSSSCG00000013511	HDGFL2	100526035	HDGF like 2	1516.23	0.701402	0.173918	4.03294	5.50826e-05	0.00125659
ENSSSCG00000014985	MMP1	397320	matrix metallopeptidase 1	907.132	-1.33512	0.331126	-4.03206	5.52891e-05	0.00125972
ENSSSCG00000017727	TMEM98	100520269	transmembrane protein 98	556.035	-0.597356	0.148179	-4.03132	5.54654e-05	0.00126215
ENSSSCG00000004547	PLEKHO2	100154769	pleckstrin homology domain containing O2	980.949	-1.2966	0.322321	-4.02269	5.75377e-05	0.00130767
ENSSSCG00000047210	ENSSSCG00000047210			42.8002	-2.4922	0.619591	-4.02234	5.76239e-05	0.00130799
ENSSSCG00000038533	NAPG	100626395	NSF attachment protein gamma	835.36	0.494995	0.12323	4.01683	5.89868e-05	0.00133726
ENSSSCG00000012910	RPS6KB2	100512153	ribosomal protein S6 kinase B2	516.329	0.522093	0.130008	4.01585	5.92308e-05	0.00134111
ENSSSCG00000021386	PTGR1	397678	prostaglandin reductase 1	464.636	1.19874	0.298691	4.01332	5.98706e-05	0.00135391
ENSSSCG00000006338	DDR2	100154199	discoidin domain receptor tyrosine kinase 2	427.989	-0.955288	0.238102	-4.01209	6.0183e-05	0.00135928
ENSSSCG00000058909	TWIST1	100516456	twist family bHLH transcription factor 1	426.599	0.970826	0.242014	4.01144	6.03496e-05	0.00136135
ENSSSCG00000006280	GORAB	100738993	golgin, RAB6 interacting	438.687	1.04577	0.260885	4.00854	6.10957e-05	0.00137647
ENSSSCG00000045950	C1orf54	100155802	chromosome 4 C1orf54 homolog	709.669	-1.34331	0.335309	-4.00619	6.1707e-05	0.00138509
ENSSSCG00000011794	SENP2	100738022	SUMO specific peptidase 2	912.323	0.725484	0.181068	4.0067	6.15717e-05	0.00138509
ENSSSCG00000018333	SNORD79			15.2285	3.92867	0.980622	4.0063	6.1677e-05	0.00138509
ENSSSCG00000051523	ENSSSCG00000051523			76.1913	-1.77422	0.443098	-4.00413	6.22454e-05	0.00139201
ENSSSCG00000020725	ERBB3	100525045	erb-b2 receptor tyrosine kinase 3	3439.47	-1.04321	0.260534	-4.00414	6.22428e-05	0.00139201
ENSSSCG00000006100	VIRMA	100512408	vir like m6A methyltransferase associated	1468.42	0.447701	0.111797	4.00461	6.21199e-05	0.00139201
ENSSSCG00000012334	TSR2	100157624	TSR2 ribosome maturation factor	1217.91	0.544781	0.136068	4.00373	6.23521e-05	0.00139268
ENSSSCG00000001456	ENSSSCG00000001456	100153387	MHC class II histocompatibility antigen SLA-DQA	7535.45	-1.15941	0.289823	-4.00043	6.32285e-05	0.00141052
ENSSSCG00000022345	ENSSSCG00000022345	100513051	chimerin 1	314.789	-1.23944	0.310021	-3.99793	6.38998e-05	0.00142375
ENSSSCG00000014768	TRIM68	100738170	tripartite motif containing 68	362.415	-0.88583	0.221646	-3.9966	6.42599e-05	0.00143002
ENSSSCG00000037351	ENSSSCG00000037351	110257072	probable G-protein coupled receptor 148	13.5564	-4.17555	1.04527	-3.99471	6.47733e-05	0.00143757
ENSSSCG00000033374	MRPL20	100511022	mitochondrial ribosomal protein L20	636.214	0.579664	0.145102	3.99488	6.47277e-05	0.00143757
ENSSSCG00000036712	TPD52L2	100621535	TPD52 like 2	2356.13	0.389386	0.0974812	3.99448	6.48367e-05	0.00143757
ENSSSCG00000023994	ARMC9	100519629	armadillo repeat containing 9	286.727	0.821184	0.205629	3.99351	6.51013e-05	0.00144127
ENSSSCG00000056374	STMP1			632.326	-0.437428	0.109541	-3.99329	6.51624e-05	0.00144127
ENSSSCG00000037670	TMEM164	100520165	transmembrane protein 164	453.88	-0.660838	0.165616	-3.99017	6.60251e-05	0.00145858
ENSSSCG00000054127	IGDCC3	100737193	immunoglobulin superfamily DCC subclass member 3	99.0824	-1.76178	0.441938	-3.98648	6.70602e-05	0.00147964
ENSSSCG00000028288	PRPF38A			1108.24	0.569415	0.142864	3.98571	6.72785e-05	0.00148266
ENSSSCG00000050419	ENSSSCG00000050419			51.084	1.26849	0.318783	3.97917	6.91561e-05	0.00152183
ENSSSCG00000017003	KCNIP1	595102	potassium voltage-gated channel interacting protein 1	15.7265	-2.74319	0.689427	-3.97894	6.92238e-05	0.00152183
ENSSSCG00000059608	ANG	733639	angiogenin	620.86	-1.00971	0.253902	-3.97678	6.9856e-05	0.00152847
ENSSSCG00000041959	ENSSSCG00000041959			89.2329	-1.14831	0.288756	-3.97675	6.98622e-05	0.00152847
ENSSSCG00000000262	SPRYD3	100514838	SPRY domain containing 3	2932.23	0.569392	0.143155	3.97746	6.96549e-05	0.00152847
ENSSSCG00000006727	WDR3	100154556	WD repeat domain 3	367.993	0.891038	0.224032	3.97728	6.97091e-05	0.00152847
ENSSSCG00000038956	HEYL	100518256	hes related family bHLH transcription factor with YRPW motif like	147.612	-1.53582	0.386294	-3.97577	7.01512e-05	0.00153294
ENSSSCG00000035176	SEMA6B	110259360	semaphorin 6B	1305.93	-1.28745	0.323868	-3.97523	7.03113e-05	0.0015346
ENSSSCG00000055844	ENSSSCG00000055844			1451.72	-1.16419	0.292916	-3.97449	7.05296e-05	0.00153656
ENSSSCG00000039309	YIPF5	768112	Yip1 domain family member 5	1391.01	0.731908	0.184158	3.97435	7.05707e-05	0.00153656
ENSSSCG00000006547	SHE	100152691	Src homology 2 domain containing E	208.45	-1.81821	0.457567	-3.97366	7.07777e-05	0.00153922
ENSSSCG00000038639	TOM1L2	106508687	target of myb1 like 2 membrane trafficking protein	1658.04	0.686073	0.172872	3.96868	7.2271e-05	0.00156982
ENSSSCG00000044841	ENSSSCG00000044841			2486.59	0.521106	0.131454	3.96416	7.36543e-05	0.00159796
ENSSSCG00000007246	TM9SF4	100511605	transmembrane 9 superfamily member 4	2189.59	0.364154	0.0918712	3.96375	7.37824e-05	0.00159882
ENSSSCG00000056293	ZNHIT3	100512308	zinc finger HIT-type containing 3	842.312	0.753233	0.190075	3.96281	7.40722e-05	0.00160319
ENSSSCG00000007147	HSPA12B	100524916	heat shock protein family A (Hsp70) member 12B	2227.8	-1.5157	0.382736	-3.96018	7.48934e-05	0.00161903
ENSSSCG00000038902	KCNK6	100514651	potassium two pore domain channel subfamily K member 6	786.141	0.954694	0.241203	3.95805	7.55654e-05	0.00163162
ENSSSCG00000038442	TMLHE	100515702	trimethyllysine hydroxylase, epsilon	388.42	-0.638893	0.161616	-3.95316	7.71261e-05	0.00166334
ENSSSCG00000040439	TMED5	100157999	transmembrane p24 trafficking protein 5	1724.31	0.718363	0.181763	3.95219	7.7439e-05	0.00166811
ENSSSCG00000001963	EGLN3	100152368	egl-9 family hypoxia inducible factor 3	5515.46	-0.556704	0.140872	-3.95184	7.75517e-05	0.00166856
ENSSSCG00000014316	TGFBI	100519300	transforming growth factor beta induced	492.443	-0.77432	0.195991	-3.95079	7.78946e-05	0.00167395
ENSSSCG00000004957	CLN6	100156072	CLN6 transmembrane ER protein	444.76	-0.606975	0.153655	-3.95024	7.80734e-05	0.00167581
ENSSSCG00000013248	LRP4	100518293	LDL receptor related protein 4	770.007	-0.672233	0.170357	-3.94603	7.94561e-05	0.00170347
ENSSSCG00000002865	GPATCH1	100525924	G-patch domain containing 1	560.626	0.498655	0.126461	3.94316	8.04162e-05	0.00172203
ENSSSCG00000034137	PPIB	100737887	peptidylprolyl isomerase B	9702.92	0.449359	0.114039	3.94038	8.13534e-05	0.00174004
ENSSSCG00000033998	SLC43A3	110259261	solute carrier family 43 member 3	771.917	-0.967024	0.245481	-3.9393	8.17197e-05	0.00174582
ENSSSCG00000006386	COPA	100157296	COPI coat complex subunit alpha	8893.25	0.548472	0.139347	3.936	8.28497e-05	0.00176788
ENSSSCG00000016841	SLC1A3	100516047	solute carrier family 1 member 3	173.043	1.33009	0.338133	3.93362	8.36746e-05	0.00178339
ENSSSCG00000009733	GOLGA3	100155657	golgin A3	1983.12	0.492152	0.12516	3.93217	8.41819e-05	0.0017921
ENSSSCG00000000263	TNS2	100156301	tensin 2	4057.12	-0.730437	0.185794	-3.93143	8.4443e-05	0.00179555
ENSSSCG00000006283	SCYL3	100156397	SCY1 like pseudokinase 3	852.856	0.479754	0.122137	3.92801	8.56528e-05	0.00181915
ENSSSCG00000015473	TMEM183A	100512006	transmembrane protein 183A	825.85	0.52675	0.134113	3.92767	8.57729e-05	0.00181957
ENSSSCG00000002020	ENSSSCG00000002020	100513213	neuroguidin	720.752	0.806131	0.205347	3.92571	8.64736e-05	0.00183153
ENSSSCG00000010435	MINPP1	100152243	multiple inositol-polyphosphate phosphatase 1	239.243	0.860345	0.219166	3.92553	8.65386e-05	0.00183153
ENSSSCG00000015846	RBPMS	100514545	RNA binding protein, mRNA processing factor	2230.67	-0.466897	0.118966	-3.92463	8.68647e-05	0.00183629
ENSSSCG00000017103	SRD5A1	100518046	steroid 5 alpha-reductase 1	229.433	-1.13791	0.290249	-3.92047	8.83759e-05	0.00186607
ENSSSCG00000022492	AMPD3	100620914	adenosine monophosphate deaminase 3	930.078	-1.0165	0.259614	-3.91544	9.02393e-05	0.00190199
ENSSSCG00000013725	FBXW9	100519242	F-box and WD repeat domain containing 9	426.89	0.674381	0.172242	3.91531	9.02868e-05	0.00190199
ENSSSCG00000017894	WSCD1	100522103	WSC domain containing 1	1030.82	-1.21011	0.309169	-3.91409	9.07471e-05	0.00190948
ENSSSCG00000014416	TCERG1	100621703	transcription elongation regulator 1	4490.67	0.480292	0.122801	3.91113	9.18635e-05	0.00192627
ENSSSCG00000013005	VPS51	100518951	VPS51 subunit of GARP complex	705.924	0.549638	0.140518	3.91152	9.17183e-05	0.00192627
ENSSSCG00000002337	ZFYVE1	100154908	zinc finger FYVE-type containing 1	2437.61	-0.602181	0.153964	-3.91117	9.18493e-05	0.00192627
ENSSSCG00000010999	SMU1	100511830	SMU1 DNA replication regulator and spliceosomal factor	1151.01	0.533348	0.136454	3.90864	9.28177e-05	0.00194179
ENSSSCG00000011542	THUMPD3	100517782	THUMP domain containing 3	665.012	0.779495	0.199424	3.90874	9.27796e-05	0.00194179
ENSSSCG00000012856	NAP1L4	100737250	nucleosome assembly protein 1 like 4	3264.93	0.351639	0.0899982	3.90718	9.33799e-05	0.00195131
ENSSSCG00000032711	DMAC2	100738209	distal membrane arm assembly component 2	1807.37	0.385115	0.0986868	3.90239	9.52462e-05	0.00198434
ENSSSCG00000034197	EDEM1	100738285	ER degradation enhancing alpha-mannosidase like protein 1	15992	0.490884	0.125801	3.90207	9.53724e-05	0.00198434
ENSSSCG00000016872	HMGCS1	100524223	3-hydroxy-3-methylglutaryl-CoA synthase 1	1903.77	0.480251	0.123078	3.90201	9.53978e-05	0.00198434
ENSSSCG00000006262	RGS20	100156509	regulator of G protein signaling 20	59.3326	1.11047	0.284543	3.90266	9.51432e-05	0.00198434
ENSSSCG00000030567	SSR3	100625983	signal sequence receptor subunit 3	4191.34	0.366243	0.0938681	3.90168	9.55268e-05	0.00198475
ENSSSCG00000039472	SLC30A1	503660	solute carrier family 30 member 1	4327.03	0.986572	0.253024	3.89912	9.6543e-05	0.00200357
ENSSSCG00000009031	EDNRA	397457	endothelin receptor type A	1106.71	-1.10334	0.283044	-3.89812	9.69418e-05	0.00200955
ENSSSCG00000013418	CFD	396877	complement factor D	4899.68	-1.39282	0.357409	-3.89699	9.73967e-05	0.00201668
ENSSSCG00000036155	FAT4	100622618	FAT atypical cadherin 4	124.107	-1.15117	0.295447	-3.89636	9.76472e-05	0.00201956
ENSSSCG00000016668	PDE1C	102161696	phosphodiesterase 1C	31.0313	-1.88112	0.48283	-3.89603	9.77814e-05	0.00202004
ENSSSCG00000001346	ABCF1	100144452	ATP binding cassette subfamily F member 1	2575.05	0.477951	0.122687	3.8957	9.79159e-05	0.00202052
ENSSSCG00000023014	ENSSSCG00000023014	100515853	CD300 molecule like family member g	15.2114	-2.57364	0.660833	-3.89454	9.83842e-05	0.00202788
ENSSSCG00000059260	ENSSSCG00000059260			18.1446	-4.69541	1.20607	-3.89316	9.89459e-05	0.00203714
ENSSSCG00000054384	ENSSSCG00000054384			118.443	-1.59472	0.409708	-3.89233	9.92873e-05	0.00204186
ENSSSCG00000001469	SLA-DMB	100135050	MHC class II, DM beta	1048.56	-1.23294	0.316849	-3.89123	9.97355e-05	0.00204875
ENSSSCG00000011872	SEMA5B	100519925	semaphorin 5B	47.7559	-1.68749	0.433843	-3.88963	0.000100396	0.00205999
ENSSSCG00000049503	ENSSSCG00000049503			57.7356	1.01011	0.25972	3.88922	0.000100567	0.00206117
ENSSSCG00000057050	NPRL2	100517004	NPR2 like, GATOR1 complex subunit	433.566	0.849142	0.21849	3.88641	0.000101739	0.00208284
ENSSSCG00000017015	RARS1	414410	arginyl-tRNA synthetase 1	1280.87	0.59597	0.15344	3.88405	0.000102732	0.00210081
ENSSSCG00000010755	PTPRE	100155079	protein tyrosine phosphatase receptor type E	1482.98	-0.613738	0.158063	-3.88288	0.000103228	0.00210858
ENSSSCG00000004340	FHL5	100152075	four and a half LIM domains 5	278.648	-1.28669	0.331444	-3.88207	0.000103571	0.0021132
ENSSSCG00000016403	VIPR2	100499553	vasoactive intestinal peptide receptor 2	34.7268	-1.52508	0.392928	-3.88131	0.000103896	0.00211744
ENSSSCG00000015537	XPR1	100526125	xenotropic and polytropic retrovirus receptor 1	814.728	-0.443917	0.114417	-3.87981	0.000104538	0.00212815
ENSSSCG00000027779	TMEM259	100622984	transmembrane protein 259	3227.23	0.401477	0.103526	3.87804	0.000105302	0.00214129
ENSSSCG00000009945	FICD	100621588	FIC domain protein adenylyltransferase	1555.99	0.862467	0.222446	3.8772	0.000105666	0.0021463
ENSSSCG00000016956	MAST4	100514689	microtubule associated serine/threonine kinase family member 4	1999.63	-0.485099	0.125154	-3.87601	0.000106183	0.00215438
ENSSSCG00000006325	MGST3	733607	microsomal glutathione S-transferase 3	532.662	-0.497414	0.128401	-3.87392	0.000107096	0.0021705
ENSSSCG00000059591	ADM2	100517471	adrenomedullin 2	18.5091	3.02592	0.781182	3.87352	0.000107276	0.00217171
ENSSSCG00000054264	BRI3BP	100155348	BRI3 binding protein	133.105	0.75748	0.195684	3.87093	0.00010842	0.00219242
ENSSSCG00000016202	RNF25	100626865	ring finger protein 25	1206.42	0.702638	0.18164	3.8683	0.000109598	0.00221379
ENSSSCG00000025174	WDFY1	100157180	WD repeat and FYVE domain containing 1	1103.81	-0.501268	0.129606	-3.86763	0.000109897	0.00221735
ENSSSCG00000039235	PSMC4	110260986	proteasome 26S subunit, ATPase 4	1307.77	0.536443	0.138797	3.86496	0.000111108	0.00223931
ENSSSCG00000061761	ANAPC16	100155019	anaphase promoting complex subunit 16	564.433	-0.586452	0.151786	-3.86367	0.000111697	0.00224867
ENSSSCG00000008675	LETM1	100514302	leucine zipper and EF-hand containing transmembrane protein 1	2669.7	0.529199	0.137188	3.85748	0.000114564	0.00230384
ENSSSCG00000003573	MAP3K6	100512235	mitogen-activated protein kinase kinase kinase 6	278.923	-0.894722	0.232021	-3.85621	0.000115161	0.00231328
ENSSSCG00000003218	MYBPC2	100511817	myosin binding protein C2	406.668	-1.22434	0.317561	-3.85544	0.000115521	0.00231795
ENSSSCG00000021774	B3GALNT1	397634	beta-1,3-N-acetylgalactosaminyltransferase 1	139.494	-1.2194	0.316473	-3.8531	0.000116631	0.00233764
ENSSSCG00000008344	ARHGAP25	100514401	Rho GTPase activating protein 25	380.921	-1.23417	0.320367	-3.85235	0.000116989	0.0023404
ENSSSCG00000009532	POGLUT2	100511896	protein O-glucosyltransferase 2	311.545	1.04998	0.272561	3.85227	0.000117026	0.0023404
ENSSSCG00000008646	RNF144A	100514456	ring finger protein 144A	559.414	-1.11634	0.289844	-3.85152	0.000117385	0.002345
ENSSSCG00000015201	MSANTD2	100523010	Myb/SANT DNA binding domain containing 2	474.065	0.477711	0.124068	3.85041	0.000117922	0.00235312
ENSSSCG00000035772	CDH5	414737	cadherin 5	8097.59	-1.33481	0.346716	-3.84986	0.000118184	0.00235577
ENSSSCG00000028054	ZNF526	100515382	zinc finger protein 526	310.879	0.571034	0.148348	3.84928	0.000118465	0.00235879
ENSSSCG00000030581	VGLL4	100625640	vestigial like family member 4	4961.71	-0.573694	0.149089	-3.848	0.000119088	0.00236859
ENSSSCG00000013864	TMEM38A	100514568	transmembrane protein 38A	138.258	1.00083	0.26028	3.84521	0.000120449	0.00239304
ENSSSCG00000036505	GNG12	100270820	G protein subunit gamma 12	3359.26	-0.593455	0.154424	-3.84303	0.000121524	0.00241175
ENSSSCG00000050627	ENSSSCG00000050627			9604.83	0.511943	0.133255	3.84182	0.000122125	0.00242104
ENSSSCG00000049811	ENSSSCG00000049811			1157.15	-1.20728	0.314423	-3.83967	0.000123199	0.00243966
ENSSSCG00000031764	VMAC			95.5105	0.930181	0.242319	3.83866	0.000123707	0.00244706
ENSSSCG00000006084	MTDH	100153168	metadherin	3353.36	0.421723	0.109881	3.83801	0.000124037	0.00245091
ENSSSCG00000054880	C1QTNF5	100520210	C1q and TNF related 5	888.382	-0.987705	0.257404	-3.83717	0.000124458	0.00245277
ENSSSCG00000014899	PRCP	100515678	prolylcarboxypeptidase	620.07	-1.084	0.282492	-3.83726	0.000124415	0.00245277
ENSSSCG00000028149	THYN1	100627444	thymocyte nuclear protein 1	514.265	0.495214	0.129062	3.83702	0.000124536	0.00245277
ENSSSCG00000007155	DNAAF9	100522907	dynein axonemal assembly factor 9	919.196	-0.559142	0.145746	-3.83642	0.000124839	0.00245607
ENSSSCG00000033327	PDGFB			2903.29	-0.620475	0.161848	-3.83369	0.000126235	0.00248084
ENSSSCG00000003705	CABLES1	100526114	Cdk5 and Abl enzyme substrate 1	644.005	-0.968427	0.252762	-3.83137	0.000127429	0.00249891
ENSSSCG00000009072	PGRMC2	100048965	progesterone receptor membrane component 2	1994.88	0.510056	0.133121	3.83152	0.000127354	0.00249891
ENSSSCG00000041764	CACNA1C	100518733	calcium voltage-gated channel subunit alpha1 C	292.371	-0.883676	0.2307	-3.8304	0.000127933	0.00250607
ENSSSCG00000032591	ENSSSCG00000032591	102161418	interferon-induced transmembrane protein 1-like	2305.54	-0.942947	0.246233	-3.82949	0.000128411	0.00251273
ENSSSCG00000027429	YARS2	100624597	tyrosyl-tRNA synthetase 2	163.195	0.965154	0.252069	3.82893	0.000128702	0.00251571
ENSSSCG00000002724	PDPR	100525224	pyruvate dehydrogenase phosphatase regulatory subunit	793.174	-0.641302	0.167547	-3.82759	0.000129402	0.00252668
ENSSSCG00000009751	FZD10	100511782	frizzled class receptor 10	21.781	-2.61257	0.683014	-3.82506	0.00013074	0.00255006
ENSSSCG00000025588	FJX1	100626682	four-jointed box kinase 1	1791.31	-0.684359	0.178971	-3.82386	0.000131379	0.00255704
ENSSSCG00000009491	TGDS	100517301	TDP-glucose 4,6-dehydratase	767.885	0.562507	0.147096	3.82407	0.000131268	0.00255704
ENSSSCG00000039216	CENPN	110261261	centromere protein N	40.2839	1.31935	0.345086	3.82326	0.0001317	0.00256053
ENSSSCG00000027115	ENSSSCG00000027115	100620926	TATA-box binding protein associated factor 1	2265.24	0.672904	0.17605	3.82224	0.000132246	0.0025684
ENSSSCG00000040725	IL11	110261056	interleukin 11	466.758	-1.40484	0.367589	-3.82177	0.000132497	0.00257052
ENSSSCG00000029119	PRPF6	100624623	pre-mRNA processing factor 6	3085.91	0.473385	0.123895	3.82085	0.00013299	0.00257735
ENSSSCG00000032777	CXCL9	100135681	C-X-C motif chemokine ligand 9	15190.1	-1.37052	0.35896	-3.81803	0.000134522	0.00260425
ENSSSCG00000025243	SGIP1	100620397	SH3GL interacting endocytic adaptor 1	149.48	-1.26755	0.332269	-3.81484	0.00013627	0.00263529
ENSSSCG00000052617	ENSSSCG00000052617			19.7031	-3.95091	1.03606	-3.81339	0.000137073	0.00264517
ENSSSCG00000024841	SLC35A2	100621125	solute carrier family 35 member A2	1046.9	0.712961	0.186956	3.81352	0.000137004	0.00264517
ENSSSCG00000010240	DNA2	100153906	DNA replication helicase/nuclease 2	35.5984	1.62302	0.426001	3.80988	0.000139032	0.00268014
ENSSSCG00000039947	KCNJ2	397293	potassium inwardly rectifying channel subfamily J member 2	318.076	-0.997619	0.262292	-3.80346	0.000142686	0.00274766
ENSSSCG00000016628	WNT2	100516839	Wnt family member 2	765.964	-1.54796	0.407286	-3.80067	0.000144306	0.0027759
ENSSSCG00000029708	SLC25A38	100622220	solute carrier family 25 member 38	450.785	0.49729	0.130866	3.79999	0.000144701	0.00278056
ENSSSCG00000004587	MYO1E	100154204	myosin IE	3250.28	-0.373849	0.098407	-3.79901	0.000145277	0.00278867
ENSSSCG00000002651	CDT1	100525749	chromatin licensing and DNA replication factor 1	65.1778	1.04679	0.275634	3.79774	0.000146019	0.00279701
ENSSSCG00000002898	LIN37	100628065	lin-37 DREAM MuvB core complex component	748.405	0.499359	0.131483	3.7979	0.000145929	0.00279701
ENSSSCG00000015403	HGF	100525120	hepatocyte growth factor	1129.28	-1.34346	0.353785	-3.7974	0.000146224	0.00279798
ENSSSCG00000009732	CHFR	100154400	checkpoint with forkhead and ring finger domains	1664.05	0.442814	0.116656	3.7959	0.000147108	0.00280914
ENSSSCG00000056862	GAS1	100516459	growth arrest specific 1	288.485	-1.13563	0.299194	-3.79563	0.000147271	0.00280914
ENSSSCG00000037343	MRPS11	414415	mitochondrial ribosomal protein S11	331.03	0.609176	0.160488	3.79578	0.000147178	0.00280914
ENSSSCG00000015923	NOSTRIN	100518697	nitric oxide synthase trafficking	418.652	-1.08553	0.286094	-3.79431	0.000148055	0.00282112
ENSSSCG00000037360	CST3	733672	cystatin C	1266.15	-0.622824	0.164268	-3.79151	0.000149732	0.00285009
ENSSSCG00000011046	ITGA8	100512676	integrin subunit alpha 8	463.634	-1.23048	0.32474	-3.78913	0.000151176	0.00287259
ENSSSCG00000001658	MRPL2	100151914	mitochondrial ribosomal protein L2	386.776	0.597037	0.157569	3.78904	0.000151231	0.00287259
ENSSSCG00000009534	BIVM	100512068	basic, immunoglobulin-like variable motif containing	330.044	1.306	0.344758	3.78817	0.000151762	0.00287966
ENSSSCG00000003362	CEP104	106510608	centrosomal protein 104	2976.21	0.523674	0.138269	3.78734	0.000152267	0.00288323
ENSSSCG00000051365	ENSSSCG00000051365			6.62463	-5.63614	1.48806	-3.78759	0.000152118	0.00288323
ENSSSCG00000004456	PGM3	100156015	phosphoglucomutase 3	2261.44	0.78131	0.206445	3.7846	0.000153955	0.00291215
ENSSSCG00000029991	SNIP1	100620923	Smad nuclear interacting protein 1	559.28	0.45048	0.119038	3.78434	0.000154116	0.00291216
ENSSSCG00000005920	BOP1	100515826	BOP1 ribosomal biogenesis factor	828.425	0.592612	0.156744	3.78075	0.000156356	0.00295142
ENSSSCG00000015453	PDIA4	100522203	protein disulfide isomerase family A member 4	20184.9	0.565488	0.149622	3.77944	0.000157182	0.00296394
ENSSSCG00000036787	APOLD1			759.211	-1.21731	0.322243	-3.77761	0.000158339	0.00298248
ENSSSCG00000036160	ZNF250	100621388	zinc finger protein 250	943.186	0.601932	0.159352	3.77737	0.000158494	0.00298248
ENSSSCG00000036722	MALSU1	106508670	mitochondrial assembly of ribosomal large subunit 1	249.735	0.756422	0.200338	3.77573	0.00015954	0.00299906
ENSSSCG00000057805	ENSSSCG00000057805			20.1722	-5.1688	1.3696	-3.77396	0.000160679	0.00301422
ENSSSCG00000001440	NOTCH4	100144522	notch receptor 4	1266.37	-1.48763	0.394181	-3.77398	0.000160665	0.00301422
ENSSSCG00000007709	TBL2	100626099	transducin beta like 2	944.48	0.674029	0.178664	3.7726	0.000161554	0.00302751
ENSSSCG00000012597	PLS3	100158187	plastin 3	3544.04	-0.736726	0.195404	-3.77028	0.000163064	0.00305266
ENSSSCG00000006501	SSR2	100154318	signal sequence receptor subunit 2	9714.92	0.426243	0.113084	3.76924	0.000163746	0.00306226
ENSSSCG00000053480	ENSSSCG00000053480			105.873	-1.085	0.288025	-3.76704	0.000165192	0.00308613
ENSSSCG00000023796	RNF121	100525596	ring finger protein 121	998.038	0.529522	0.140678	3.76407	0.000167172	0.00311991
ENSSSCG00000005452	C9orf152	100512390	chromosome 1 C9orf152 homolog	339.877	-1.33471	0.354736	-3.76254	0.000168196	0.0031344
ENSSSCG00000036352	RAB7B	100627693	RAB7B, member RAS oncogene family	167.646	-2.13884	0.568478	-3.7624	0.000168293	0.0031344
ENSSSCG00000024872	CPT1C	100519258	carnitine palmitoyltransferase 1C	646.446	-1.63549	0.434912	-3.76049	0.000169579	0.0031551
ENSSSCG00000060520	ENSSSCG00000060520			881.586	-0.622442	0.165536	-3.76016	0.000169807	0.00315612
ENSSSCG00000016938	IPO11	100525544	importin 11	1485.19	-1.29252	0.343872	-3.75872	0.000170782	0.003171
ENSSSCG00000006099	ESRP1	100512961	epithelial splicing regulatory protein 1	2106.41	0.976452	0.259907	3.75693	0.000172013	0.00319059
ENSSSCG00000017346	EFTUD2	100522208	elongation factor Tu GTP binding domain containing 2	2417.83	0.358352	0.0953992	3.75634	0.000172418	0.00319484
ENSSSCG00000030643	SELENOI	100512162	selenoprotein I	441.656	0.665615	0.177282	3.75457	0.000173643	0.00320445
ENSSSCG00000025674	SNRNP27	100737104	small nuclear ribonucleoprotein U4/U6.U5 subunit 27	540.27	0.601071	0.160067	3.75512	0.000173257	0.00320445
ENSSSCG00000015232	ST3GAL4	396602	ST3 beta-galactoside alpha-2,3-sialyltransferase 4	704.97	-1.0142	0.270114	-3.75471	0.000173544	0.00320445
ENSSSCG00000017165	USP36	100515275	ubiquitin specific peptidase 36	1571.7	0.789728	0.210334	3.75464	0.000173591	0.00320445
ENSSSCG00000030435	USP39	100621970	ubiquitin specific peptidase 39	857.734	0.454528	0.121094	3.75351	0.000174375	0.00321469
ENSSSCG00000007978	ENSSSCG00000007978	100737768	hemoglobin subunit alpha-like	37.1204	1.7207	0.458658	3.7516	0.000175711	0.00323604
ENSSSCG00000038615	TAF9	100515933	TATA-box binding protein associated factor 9	526.195	0.577576	0.153972	3.75119	0.000176	0.00323809
ENSSSCG00000039390	EIF3B			3242.9	0.371643	0.0991228	3.74932	0.000177312	0.00325892
ENSSSCG00000014875	CAPN5	100524513	calpain 5	1189.99	-0.985695	0.263103	-3.74642	0.000179378	0.00329355
ENSSSCG00000002259	ENSSSCG00000002259	397631	A-kinase anchoring protein 13	2493.55	-0.600039	0.160309	-3.74302	0.000181818	0.00333499
ENSSSCG00000003156	HRC	100525465	histidine rich calcium binding protein	63.4335	-1.28012	0.342277	-3.74002	0.000184006	0.00337171
ENSSSCG00000006709	NOTCH2	100153369	notch receptor 2	3756.49	-0.794868	0.21258	-3.73915	0.000184647	0.00338004
ENSSSCG00000016711	CBX3	110261685	chromobox protein homolog 3	1271.3	-0.434048	0.116198	-3.73542	0.000187405	0.00342707
ENSSSCG00000015959	RAPGEF4	100511786	Rap guanine nucleotide exchange factor 4	826.538	-0.866028	0.232098	-3.7313	0.000190495	0.00348009
ENSSSCG00000011867	MYLK	396848	myosin light chain kinase	3502.29	-0.665684	0.17846	-3.73017	0.000191353	0.00349224
ENSSSCG00000004076	MTRF1L	100514202	mitochondrial translation release factor 1 like	357.006	0.775662	0.20798	3.72949	0.000191866	0.00349809
ENSSSCG00000001376	DHX16	100144456	DEAH-box helicase 16	642.211	0.606299	0.162704	3.72639	0.000194244	0.00353789
ENSSSCG00000021973	GPX8	100519691	glutathione peroxidase 8 (putative)	622.465	1.05741	0.284037	3.7228	0.000197023	0.0035849
ENSSSCG00000011448	GLT8D1	100158029	glycosyltransferase 8 domain containing 1	2302.74	0.358195	0.0962484	3.72157	0.000197987	0.00359884
ENSSSCG00000016226	ENSSSCG00000016226	100524650	phenylalanyl-tRNA synthetase subunit beta	556.787	0.64349	0.172931	3.72109	0.000198365	0.0036021
ENSSSCG00000013886	B3GNT3	100518473	UDP-GlcNAc:betaGal beta-1,3-N-acetylglucosaminyltransferase 3	264.926	-1.61707	0.434873	-3.71849	0.000200418	0.00363212
ENSSSCG00000056787	SDHAF1	100521971	succinate dehydrogenase complex assembly factor 1	271.327	0.609067	0.163789	3.71862	0.000200315	0.00363212
ENSSSCG00000000475	IRAK3	100514645	interleukin 1 receptor associated kinase 3	1126.65	-0.614409	0.16556	-3.71109	0.000206372	0.00373629
ENSSSCG00000032967	CACNB3	100524021	calcium voltage-gated channel auxiliary subunit beta 3	895.319	-0.889716	0.239836	-3.70968	0.000207518	0.00375331
ENSSSCG00000056738	ENSSSCG00000056738	100135037	MHC class I antigen 6	5614.71	-0.792754	0.213716	-3.70938	0.000207764	0.00375402
ENSSSCG00000001824	ZXDC	100156021	ZXD family zinc finger C	731.082	0.405044	0.109206	3.709	0.00020808	0.003756
ENSSSCG00000006082	MATN2	100155607	matrilin 2	294.18	-0.844674	0.227772	-3.70842	0.000208553	0.00376078
ENSSSCG00000040959	ZNF131	102159255	zinc finger protein 131	423.389	0.641717	0.173082	3.7076	0.000209231	0.00376928
ENSSSCG00000009520	ZIC2	100622978	Zic family member 2	19.4143	-3.45865	0.933082	-3.7067	0.00020998	0.00377901
ENSSSCG00000008546	GPN1	100521316	GPN-loop GTPase 1	521.09	0.89144	0.240568	3.70556	0.000210926	0.00379228
ENSSSCG00000029039	BRCA2	100624979	BRCA2 DNA repair associated	91.0606	-1.17929	0.31834	-3.70449	0.000211816	0.00380451
ENSSSCG00000001849	ANPEP	397520	alanyl aminopeptidase, membrane	1140.6	-0.819382	0.221231	-3.70373	0.00021245	0.00381213
ENSSSCG00000004550	OAZ2	100144447	ornithine decarboxylase antizyme 2	2797.89	-0.894228	0.242036	-3.69461	0.000220224	0.00394772
ENSSSCG00000011134	RBM17	100515920	RNA binding motif protein 17	2023.64	0.328533	0.0889311	3.69425	0.000220539	0.00394948
ENSSSCG00000032234	TMEM165	100523623	transmembrane protein 165	730.713	0.533515	0.144434	3.69383	0.000220901	0.00395206
ENSSSCG00000009898	GCN1	100156624	GCN1 activator of EIF2AK4	1777.73	0.547619	0.148321	3.69213	0.000222388	0.00397474
ENSSSCG00000038955	CAMLG	100513916	calcium modulating ligand	732.399	0.58269	0.157838	3.69169	0.00022277	0.00397767
ENSSSCG00000051417	ENSSSCG00000051417			53.2308	1.07141	0.290336	3.69023	0.000224048	0.00399476
ENSSSCG00000024983	RSL24D1	100623328	ribosomal L24 domain containing 1	1164.28	0.523784	0.141943	3.6901	0.000224168	0.00399476
ENSSSCG00000014431	AFAP1L1	100513463	actin filament associated protein 1 like 1	253.444	-1.80581	0.489569	-3.68857	0.000225522	0.00401495
ENSSSCG00000030119	PRPF3	100190995	pre-mRNA processing factor 3	2334.79	0.404112	0.109629	3.68618	0.000227644	0.00404876
ENSSSCG00000011912	QTRT2	100514190	queuine tRNA-ribosyltransferase accessory subunit 2	251.944	0.819919	0.222477	3.68541	0.000228332	0.00405702
ENSSSCG00000013722	WDR83	100519823	WD repeat domain 83	440.776	0.624159	0.169379	3.68499	0.000228714	0.00405984
ENSSSCG00000012633	IL13RA1	397615	interleukin 13 receptor subunit alpha 1	9500.86	-0.620763	0.16868	-3.68013	0.000233114	0.00413391
ENSSSCG00000045298	ENSSSCG00000045298			19.6971	2.55939	0.695721	3.67875	0.000234378	0.00415226
ENSSSCG00000035337	ENSSSCG00000035337	397389	tryptase	56.6912	-1.38468	0.376916	-3.67372	0.000239044	0.0042308
ENSSSCG00000025796	NLE1	100626208	notchless homolog 1	423.834	0.756537	0.206001	3.67249	0.000240196	0.00424705
ENSSSCG00000010476	MYOF	100154898	myoferlin	4011.61	-1.00635	0.274078	-3.67176	0.000240882	0.00425301
ENSSSCG00000011904	UPK1B	100144488	uroplakin 1B	11.7125	-4.00329	1.09033	-3.67164	0.000241001	0.00425301
ENSSSCG00000016045	PMS1	100513383	PMS1 homolog 1, mismatch repair system component	161.816	0.866782	0.236095	3.67133	0.000241289	0.00425395
ENSSSCG00000007203	ENSSSCG00000007203	100517435	casein kinase 2 alpha 1	3715.73	0.45411	0.123703	3.67095	0.000241649	0.00425616
ENSSSCG00000005593	OLFML2A	100154062	olfactomedin like 2A	306.346	-1.78293	0.485738	-3.67057	0.000242011	0.00425841
ENSSSCG00000010171	TSNAX	100156036	translin associated factor X	724.833	0.443262	0.120798	3.66944	0.000243078	0.00427305
ENSSSCG00000005196	DMAC1			48.9151	-1.12598	0.307019	-3.66746	0.000244975	0.00430223
ENSSSCG00000025022	FER1L5	100627869	fer-1 like family member 5	31.241	2.1782	0.594256	3.66542	0.000246929	0.00433234
ENSSSCG00000063387	AKR1C8	654406	aldo-keto reductase family 1 member C4	868.126	1.67606	0.457362	3.66462	0.000247707	0.00433861
ENSSSCG00000016715	OSBPL3	100523342	oxysterol binding protein like 3	961.269	-0.662184	0.180699	-3.66456	0.000247764	0.00433861
ENSSSCG00000020846	SCARA3	100628076	scavenger receptor class A member 3	599.597	-0.517598	0.141327	-3.66242	0.000249846	0.00437086
ENSSSCG00000004394	RPF2	100525264	ribosome production factor 2 homolog	267.95	0.911455	0.249014	3.66026	0.000251962	0.00440364
ENSSSCG00000039148	P4HB	110255932	prolyl 4-hydroxylase subunit beta	21588.6	0.587243	0.160491	3.65904	0.000253161	0.00441994
ENSSSCG00000001975	PRKD1	102165436	protein kinase D1	562.988	-0.989874	0.270545	-3.65882	0.000253381	0.00441994
ENSSSCG00000024048	MMRN2	100155963	multimerin 2	574.336	-1.52682	0.417385	-3.65806	0.00025413	0.00442874
ENSSSCG00000001765	ADAMTS7	100154398	ADAM metallopeptidase with thrombospondin type 1 motif 7	2802.89	-1.26246	0.345151	-3.65771	0.000254483	0.00443064
ENSSSCG00000016034	COL3A1	100152001	collagen type III alpha 1 chain	21694.7	-1.36103	0.372243	-3.6563	0.000255881	0.00445072
ENSSSCG00000002872	GARRE1	100511994	granule associated Rac and RHOG effector 1	2328.08	-0.76986	0.210734	-3.65324	0.000258957	0.0044999
ENSSSCG00000028065	USPL1	102157556	ubiquitin specific peptidase like 1	1188.42	0.632046	0.1731	3.65134	0.000260872	0.00452885
ENSSSCG00000035600	DNAJC12	100153566	DnaJ heat shock protein family (Hsp40) member C12	458.327	-1.16731	0.31979	-3.65025	0.000261986	0.00453518
ENSSSCG00000010026	PIK3IP1	100155147	phosphoinositide-3-kinase interacting protein 1	1372.39	-0.97712	0.267675	-3.65039	0.000261841	0.00453518
ENSSSCG00000035967	ZC3H18	110260884	zinc finger CCCH-type containing 18	1837.49	0.645256	0.176755	3.65057	0.000261655	0.00453518
ENSSSCG00000010948	CTSL	100515919	cathepsin L	1002.69	-1.2351	0.338414	-3.64968	0.000262563	0.00454083
ENSSSCG00000024219	TIGAR	100154112	TP53 induced glycolysis regulatory phosphatase	450.349	0.588134	0.161191	3.64868	0.000263588	0.00455423
ENSSSCG00000040822	RERGL	100153016	RERG like	33.1173	-1.93705	0.531742	-3.64284	0.000269647	0.00465449
ENSSSCG00000015424	PSMC2	100514865	proteasome 26S subunit, ATPase 2	2223.91	0.486423	0.133549	3.64229	0.000270222	0.00465998
ENSSSCG00000004996	KLHL28	100156355	kelch like family member 28	489.504	0.564207	0.154928	3.64174	0.000270806	0.00466561
ENSSSCG00000011510	TMF1	100153051	TATA element modulatory factor 1	3061.45	0.710656	0.19529	3.63898	0.000273722	0.0047114
ENSSSCG00000016590	SND1	100521760	staphylococcal nuclease and tudor domain containing 1	5216.2	0.48607	0.133588	3.63857	0.000274154	0.00471435
ENSSSCG00000017890	PITPNM3	100521472	KIAA0753 ortholog	1972.44	0.549764	0.151114	3.63808	0.000274677	0.00471888
ENSSSCG00000035390	C2orf49	110259971	chromosome 3 C2orf49 homolog	652.171	0.440767	0.121192	3.63694	0.000275901	0.00473392
ENSSSCG00000004317	UBE2J1	768104	ubiquitin conjugating enzyme E2 J1	1678.78	0.467622	0.128581	3.63677	0.000276074	0.00473392
ENSSSCG00000021118	GSPT1	100517817	G1 to S phase transition 1	4005.14	0.42934	0.11808	3.63601	0.000276891	0.00473981
ENSSSCG00000002041	SLC7A7	100037972	solute carrier family 7 member 7	890.625	-0.723256	0.198917	-3.63597	0.000276939	0.00473981
ENSSSCG00000032341	AIF1	397271	allograft inflammatory factor 1	267.051	-0.915203	0.251748	-3.6354	0.000277553	0.00474584
ENSSSCG00000005950	PHF20L1	100153657	PHD finger protein 20 like 1	820.187	0.724042	0.199192	3.63489	0.0002781	0.00475072
ENSSSCG00000043763	ENSSSCG00000043763			336.697	-2.04649	0.563149	-3.63401	0.000279046	0.00475793
ENSSSCG00000023880	RRP8	100623550	ribosomal RNA processing 8	360.378	0.710489	0.1955	3.63421	0.000278833	0.00475793
ENSSSCG00000007286	ACSS2	100153866	acyl-CoA synthetase short chain family member 2	346.487	-0.771055	0.212207	-3.63351	0.00027959	0.00475811
ENSSSCG00000048693	ENSSSCG00000048693			15.4154	-5.15311	1.41831	-3.63328	0.000279843	0.00475811
ENSSSCG00000031889	SOX7	100155811	SRY-box transcription factor 7	794.144	-0.778046	0.214123	-3.63364	0.000279452	0.00475811
ENSSSCG00000004570	TPM1	100037999	tropomyosin 1	6705.11	-0.813135	0.223898	-3.63171	0.000281546	0.0047826
ENSSSCG00000017066	GEMIN5	100524914	gem nuclear organelle associated protein 5	1566.3	0.429093	0.118189	3.63056	0.000282808	0.00479954
ENSSSCG00000027410	CBFA2T2	100157067	CBFA2/RUNX1 partner transcriptional co-repressor 2	594.846	0.793226	0.218502	3.63029	0.000283104	0.00480008
ENSSSCG00000022786	MOGS	100513204	mannosyl-oligosaccharide glucosidase	643.476	0.898029	0.24747	3.62884	0.000284693	0.00482252
ENSSSCG00000061460	LPAR6	100738399	lysophosphatidic acid receptor 6	1395.03	-0.595283	0.164072	-3.62818	0.000285423	0.00483039
ENSSSCG00000002740	AP1G1	100514713	adaptor related protein complex 1 subunit gamma 1	4440.43	0.367306	0.101256	3.62749	0.00028619	0.00483884
ENSSSCG00000063057	ZNF829	100511329	zinc finger protein 829	54.1434	1.18727	0.327414	3.62619	0.000287632	0.00485871
ENSSSCG00000015825	ADGRA2	100524344	adhesion G protein-coupled receptor A2	1088.44	-1.07136	0.295515	-3.6254	0.000288517	0.00486912
ENSSSCG00000006361	PPOX	100153636	protoporphyrinogen oxidase	688.953	-0.808149	0.222971	-3.62445	0.000289572	0.00488239
ENSSSCG00000031538	RNASE4	396976	ribonuclease A family member 4	1795.73	-0.821	0.22657	-3.6236	0.000290529	0.00489399
ENSSSCG00000046753	KTI12	102158636	KTI12 chromatin associated homolog	346.675	0.77811	0.214765	3.62307	0.000291125	0.00489948
ENSSSCG00000009963	TPST2	100154448	tyrosylprotein sulfotransferase 2	499.898	-0.551959	0.152408	-3.6216	0.000292789	0.00492293
ENSSSCG00000034418	CREBL2	102159830	cAMP responsive element binding protein like 2	323.932	0.428582	0.118406	3.6196	0.000295063	0.00495657
ENSSSCG00000028501	ENSSSCG00000028501	100739347	aldehyde dehydrogenase 3 family member B1	135.959	-0.911687	0.25191	-3.6191	0.000295634	0.00496157
ENSSSCG00000008887	NAF1	100518673	nuclear assembly factor 1 ribonucleoprotein	511.509	0.485674	0.134287	3.6167	0.000298382	0.00500306
ENSSSCG00000008068	IARS1	100624746	isoleucyl-tRNA synthetase 1	2022.24	0.631306	0.17462	3.6153	0.000299998	0.00502552
ENSSSCG00000033568	ZC3H10	100521269	zinc finger CCCH-type containing 10	239.622	0.486136	0.134498	3.61444	0.000300992	0.00503753
ENSSSCG00000008559	TMEM214	100524558	transmembrane protein 214	5037.08	0.524836	0.145227	3.61391	0.000301617	0.00504334
ENSSSCG00000015444	LAMB1	396707	laminin subunit beta 1	4382.25	-0.806186	0.22343	-3.60823	0.000308291	0.00515019
ENSSSCG00000017927	BCL6B	100517187	BCL6B transcription repressor	1245.55	-1.61632	0.448105	-3.60701	0.000309749	0.00515794
ENSSSCG00000012249	CXorf38	100515115	chromosome X CXorf38 homolog	460.097	0.511451	0.141798	3.60689	0.000309891	0.00515794
ENSSSCG00000059013	DUSP7	100521473	dual specificity phosphatase 7	2371.09	0.583682	0.161821	3.60696	0.000309807	0.00515794
ENSSSCG00000058790	RYR1	396718	ryanodine receptor 1	242.233	1.00887	0.279655	3.60755	0.000309097	0.00515794
ENSSSCG00000060622	ENSSSCG00000060622	100127358	interferon-induced transmembrane protein 1	4402.78	-0.707347	0.196163	-3.60592	0.000311047	0.00517243
ENSSSCG00000001988	ADCY4	100152067	adenylate cyclase 4	613.13	-0.892798	0.247722	-3.60404	0.000313313	0.00520435
ENSSSCG00000058056	TAL1	100521731	TAL bHLH transcription factor 1, erythroid differentiation factor	646.472	-1.12128	0.311135	-3.60385	0.000313539	0.00520435
ENSSSCG00000015976	LNPK	100514196	lunapark, ER junction formation factor	866.769	0.5762	0.16003	3.60057	0.000317522	0.00526301
ENSSSCG00000017593	UTP18	100517967	UTP18 small subunit processome component	490.641	0.725867	0.201604	3.60046	0.000317653	0.00526301
ENSSSCG00000014843	CHRDL2	100739055	chordin like 2	20.316	-3.24824	0.902402	-3.59955	0.000318769	0.00527669
ENSSSCG00000026752	BYSL	100156292	bystin like	824.17	0.364057	0.101151	3.59913	0.000319286	0.00528043
ENSSSCG00000011036	STAM	100523271	signal transducing adaptor molecule	1578.33	0.372661	0.103552	3.59876	0.000319735	0.00528304
ENSSSCG00000032846	BPNT2	100156925	3'(2'), 5'-bisphosphate nucleotidase 2	1702.96	0.63234	0.175811	3.59671	0.000322273	0.00532014
ENSSSCG00000037987	MS4A10	102163819	membrane spanning 4-domains A10	46.0232	-2.50481	0.696535	-3.5961	0.000323028	0.00532776
ENSSSCG00000011471	FLNB	100514491	filamin B	15327.5	-0.386641	0.107574	-3.59419	0.000325406	0.00536211
ENSSSCG00000036876	THAP3	102158728	THAP domain containing 3	313.129	-0.644878	0.179497	-3.5927	0.00032727	0.00538793
ENSSSCG00000060177	ALOX12	100620614	arachidonate 12-lipoxygenase, 12S type	749.91	-0.835219	0.232588	-3.59099	0.000329428	0.00541855
ENSSSCG00000054409	ENSSSCG00000054409	494013	CD3 gamma subunit of T-cell receptor complex	37.8403	-3.85597	1.07427	-3.58938	0.000331462	0.00544708
ENSSSCG00000030677	GART	100620652	phosphoribosylglycinamide formyltransferase, phosphoribosylglycinamide synthetase, phosphoribosylaminoimidazole synthetase	590.182	0.604647	0.168518	3.58803	0.000333184	0.00547043
ENSSSCG00000007986	NME4	100233195	NME/NM23 nucleoside diphosphate kinase 4	15.4096	-3.27132	0.911898	-3.58737	0.000334031	0.00547938
ENSSSCG00000015241	TMEM45B	100516991	transmembrane protein 45B	200.493	-0.928145	0.258957	-3.58417	0.000338147	0.00554189
ENSSSCG00000017005	KCNMB1	100271876	potassium calcium-activated channel subfamily M regulatory beta subunit 1	48.47	-1.58508	0.442472	-3.58233	0.00034054	0.00557608
ENSSSCG00000011417	DCAF1	100519566	DDB1 and CUL4 associated factor 1	1722.04	0.395572	0.110452	3.58139	0.000341772	0.00559121
ENSSSCG00000060860	TNF	397086	tumor necrosis factor	95.6708	-1.06117	0.296658	-3.57708	0.000347451	0.00567899
ENSSSCG00000042654	ENSSSCG00000042654			5.81469	-5.62596	1.57392	-3.5745	0.000350901	0.00573022
ENSSSCG00000001582	MDGA1	397529	MAM domain containing glycosylphosphatidylinositol anchor 1	52.5921	-2.33856	0.654481	-3.57314	0.000352721	0.0057496
ENSSSCG00000031503	PRRX1	100738910	paired related homeobox 1	1283.88	-1.11779	0.312895	-3.5724	0.000353722	0.00576074
ENSSSCG00000035649	ENSSSCG00000035649	396563	calcitonin-related polypeptide beta	217.668	-1.49995	0.419977	-3.5715	0.000354944	0.00577547
ENSSSCG00000015937	KLHL23	100520221	kelch like family member 23	111.155	-0.993731	0.27829	-3.57084	0.000355837	0.00578482
ENSSSCG00000006302	GPR161	100155594	G protein-coupled receptor 161	48.7529	-1.08219	0.303287	-3.56822	0.000359414	0.00583774
ENSSSCG00000034814	MRTO4	100511136	MRT4 homolog, ribosome maturation factor	491.19	0.701416	0.196635	3.5671	0.000360951	0.00585225
ENSSSCG00000014129	ZCCHC9	100514154	zinc finger CCHC-type containing 9	458.813	0.664247	0.186206	3.56727	0.000360717	0.00585225
ENSSSCG00000001917	ENSSSCG00000001917	100153704	CD276 molecule	1917.88	-1.07474	0.301529	-3.56431	0.000364812	0.00590956
ENSSSCG00000008844	KDR	397311	kinase insert domain receptor	3910.87	-1.27992	0.359192	-3.56332	0.00036619	0.00592659
ENSSSCG00000016701	HOXA7	100519456	homeobox A7	22.6329	-2.94716	0.827539	-3.56136	0.000368945	0.00596587
ENSSSCG00000042962	ENSSSCG00000042962			100.442	-1.44096	0.404701	-3.56054	0.000370089	0.00597748
ENSSSCG00000016450	NOS3	397557	nitric oxide synthase 3	1662.84	-1.24747	0.350376	-3.56038	0.000370321	0.00597748
ENSSSCG00000014119	SERINC5	100624743	serine incorporator 5	1575.56	-0.432021	0.12136	-3.55983	0.00037109	0.00598456
ENSSSCG00000006481	GPATCH4	100152732	G-patch domain containing 4	165.607	0.770891	0.216584	3.55931	0.000371824	0.00599109
ENSSSCG00000003359	TPRG1L	100512473	tumor protein p63 regulated 1 like	522.625	0.624436	0.175536	3.55731	0.000374672	0.00603163
ENSSSCG00000040349	HOXD8	100515172	homeobox D8	456.819	-1.31158	0.368891	-3.55546	0.000377324	0.00606894
ENSSSCG00000007314	ENSSSCG00000007314	100156952	erythrocyte membrane protein band 4.1 like 1	1402.09	-0.681523	0.191779	-3.5537	0.000379856	0.00610425
ENSSSCG00000010095	CRKL	100525363	CRK like proto-oncogene, adaptor protein	4746.41	0.438652	0.123466	3.55282	0.000381122	0.00611919
ENSSSCG00000034521	NUDT21	100625681	nudix hydrolase 21	1110.48	0.38729	0.109029	3.55219	0.000382046	0.0061286
ENSSSCG00000014946	CEP295	100738450	centrosomal protein 295	495.133	0.833375	0.234652	3.55154	0.000382981	0.00613818
ENSSSCG00000034704	ZNF532			738.856	-0.669088	0.188484	-3.54985	0.000385457	0.00617241
ENSSSCG00000016193	CNOT9	100153939	CCR4-NOT transcription complex subunit 9	1133.78	0.420568	0.118494	3.54928	0.000386282	0.00618018
ENSSSCG00000007084	BFSP1	100521759	beaded filament structural protein 1	17.8641	2.38982	0.673855	3.5465	0.000390387	0.00624034
ENSSSCG00000040743	M6PR	100154117	mannose-6-phosphate receptor, cation dependent	2131.22	0.371139	0.104659	3.54618	0.000390855	0.00624233
ENSSSCG00000040595	BRAP	100152514	BRCA1 associated protein	872.711	0.550713	0.155373	3.54447	0.000393402	0.00627749
ENSSSCG00000006395	ENSSSCG00000006395	100515893	transgelin 2	19311.9	-0.579953	0.163738	-3.54196	0.000397172	0.00633209
ENSSSCG00000002753	NOB1	100516270	NIN1 (RPN12) binding protein 1 homolog	1115.52	0.38516	0.108779	3.54077	0.000398959	0.00635499
ENSSSCG00000022039	ENSSSCG00000022039			242.916	-1.03694	0.293025	-3.53874	0.000402043	0.0063985
ENSSSCG00000024071	SCARF1	100623100	scavenger receptor class F member 1	1199.57	-0.892377	0.252421	-3.53528	0.000407346	0.00647723
ENSSSCG00000035376	ENSSSCG00000035376	100628225	vesicle associated membrane protein 3	4619.34	-0.264731	0.0749485	-3.53217	0.000412157	0.00654228
ENSSSCG00000036944	TACO1	100514364	translational activator of cytochrome c oxidase I	124.891	0.665545	0.188422	3.53221	0.000412097	0.00654228
ENSSSCG00000005380	COL15A1	100620394	collagen type XV alpha 1 chain	2493.38	-0.967506	0.273971	-3.53142	0.00041334	0.0065496
ENSSSCG00000011841	SENP5	100526077	SUMO specific peptidase 5	486.02	0.56073	0.158779	3.53151	0.000413187	0.0065496
ENSSSCG00000006345	OLFML2B	100156452	olfactomedin like 2B	114.398	-2.16448	0.612972	-3.53112	0.000413809	0.00655131
ENSSSCG00000055869	SRM	414385	spermidine synthase	462.853	0.750962	0.212723	3.53024	0.000415188	0.00656743
ENSSSCG00000004165	PDE7B	100037969	phosphodiesterase 7B	179.007	-1.0528	0.29829	-3.52944	0.000416443	0.00658154
ENSSSCG00000034518	TOR1A	100125953	torsin family 1 member A	517.406	0.491323	0.139267	3.52791	0.000418858	0.00661395
ENSSSCG00000031201	LMOD1	110255660	leiomodin 1	268.551	-0.867427	0.246161	-3.52382	0.000425373	0.00671099
ENSSSCG00000032106	SURF6	110256504	surfeit 6	884.018	0.480348	0.136354	3.52281	0.000427	0.00672938
ENSSSCG00000027774	ZFP28			1034.07	0.538891	0.152979	3.52263	0.00042728	0.00672938
ENSSSCG00000026653	ENSSSCG00000026653	100515653	paired immunoglobin like type 2 receptor alpha	133.512	-1.35329	0.384333	-3.52114	0.000429693	0.00676152
ENSSSCG00000028748	NDC1	100621612	NDC1 transmembrane nucleoporin	137.531	0.875344	0.248621	3.5208	0.00043025	0.00676442
ENSSSCG00000017382	EZH1	100518394	enhancer of zeste 1 polycomb repressive complex 2 subunit	2129.45	-0.654413	0.185969	-3.51894	0.000433271	0.00680603
ENSSSCG00000005373	NANS	100155883	N-acetylneuraminate synthase	1059.96	0.502837	0.142916	3.5184	0.000434158	0.00681407
ENSSSCG00000039535	CAMK2B	100516166	calcium/calmodulin dependent protein kinase II beta	48.8449	1.3213	0.375817	3.5158	0.000438426	0.00685957
ENSSSCG00000036257	EEF1E1	100155141	eukaryotic translation elongation factor 1 epsilon 1	214.551	0.619815	0.176304	3.5156	0.000438762	0.00685957
ENSSSCG00000013315	EIF3M	100513781	eukaryotic translation initiation factor 3 subunit M	2405.15	0.439666	0.125052	3.51587	0.000438309	0.00685957
ENSSSCG00000005528	NDUFA8	100154443	NADH:ubiquinone oxidoreductase subunit A8	450.606	-0.667007	0.189734	-3.51549	0.000438946	0.00685957
ENSSSCG00000015067	ZPR1	100522090	ZPR1 zinc finger	1522.24	0.475061	0.135106	3.51622	0.000437746	0.00685957
ENSSSCG00000004169	HBS1L	100158211	HBS1 like translational GTPase	2087.52	0.473039	0.134572	3.51513	0.000439534	0.00685981
ENSSSCG00000000297	PDE1B	100521662	phosphodiesterase 1B	694.732	-0.931851	0.265105	-3.51502	0.000439717	0.00685981
ENSSSCG00000016379	HDLBP	100233187	high density lipoprotein binding protein	28844.6	0.652286	0.185622	3.51405	0.000441326	0.00687901
ENSSSCG00000036274	ENSSSCG00000036274	100152603	UDP glucuronosyltransferase 1 family, polypeptide A6	2280.35	0.870757	0.24802	3.51084	0.000446691	0.00695665
ENSSSCG00000059216	ENSSSCG00000059216			35.8042	-1.65783	0.472248	-3.5105	0.000447265	0.00695963
ENSSSCG00000022282	BDH2	100522692	3-hydroxybutyrate dehydrogenase 2	278.304	0.518719	0.147815	3.50924	0.000449393	0.00698676
ENSSSCG00000039740	SYVN1	100514334	synoviolin 1	3521.69	0.738207	0.210419	3.50827	0.000451032	0.00700623
ENSSSCG00000035937	DPT	100516366	dermatopontin	549.868	-1.17853	0.336235	-3.50507	0.000456483	0.00707276
ENSSSCG00000038719	ENSSSCG00000038719			83.2279	-2.23754	0.638338	-3.50527	0.000456149	0.00707276
ENSSSCG00000024134	MGLL	100233193	monoglyceride lipase	1800.08	-1.14355	0.326255	-3.50509	0.000456455	0.00707276
ENSSSCG00000005173	HAUS6	100153687	HAUS augmin like complex subunit 6	728.876	0.52775	0.150605	3.5042	0.000457982	0.00708994
ENSSSCG00000013102	MS4A7	100628141	membrane spanning 4-domains A7	20.3091	-3.06742	0.875558	-3.50338	0.000459386	0.00710561
ENSSSCG00000001689	GTPBP2	100514413	GTP binding protein 2	5019.94	0.547077	0.15621	3.50219	0.000461449	0.00712538
ENSSSCG00000003344	VWA1	100525347	von Willebrand factor A domain containing 1	788.223	-1.08541	0.309914	-3.5023	0.000461268	0.00712538
ENSSSCG00000000839	ALDH1L2	100151976	aldehyde dehydrogenase 1 family member L2	555.24	1.31502	0.37557	3.50138	0.00046285	0.00714094
ENSSSCG00000034015	XIRP1	100134978	xin actin binding repeat containing 1	89.8781	-0.857881	0.245187	-3.49888	0.000467214	0.00720215
ENSSSCG00000036446	PALD1	110256835	phosphatase domain containing paladin 1	329.63	-1.26363	0.361228	-3.49815	0.000468491	0.00721571
ENSSSCG00000032473	NYNRIN	100155701	NYN domain and retroviral integrase containing	983.307	-1.2805	0.366202	-3.49669	0.000471072	0.00724931
ENSSSCG00000003718	TAF4B	100037274	TATA-box binding protein associated factor 4b	135.774	0.925459	0.264817	3.4947	0.000474587	0.00729723
ENSSSCG00000038558	GOLPH3L	100153347	golgi phosphoprotein 3 like	2605.52	0.763371	0.218525	3.49329	0.000477113	0.00732986
ENSSSCG00000022112	DOCK9	100522271	dedicator of cytokinesis 9	2526.66	-0.602713	0.172547	-3.49303	0.000477575	0.00733075
ENSSSCG00000000105	KDELR3	100514523	KDEL endoplasmic reticulum protein retention receptor 3	1198.05	1.00262	0.287119	3.49199	0.000479441	0.00734698
ENSSSCG00000006632	SCNM1	100157107	sodium channel modifier 1	411.682	0.454937	0.130276	3.49209	0.000479249	0.00734698
ENSSSCG00000014395	PCDH12	100520068	protocadherin 12	458.36	-2.26695	0.649958	-3.48784	0.000486947	0.00745572
ENSSSCG00000029097	RCC1	100621543	regulator of chromosome condensation 1	423.983	0.8914	0.255591	3.4876	0.000487369	0.00745589
ENSSSCG00000014367	SLC35A4	396994	solute carrier family 35 member A4	324.027	0.538371	0.154434	3.48608	0.000490149	0.0074921
ENSSSCG00000026959	NPAT	100627195	nuclear protein, coactivator of histone transcription	479.395	0.546111	0.156692	3.48526	0.000491667	0.00750898
ENSSSCG00000010809	BRINP3	100512672	BMP/retinoic acid inducible neural specific 3	48.8098	-1.83137	0.525628	-3.48416	0.000493689	0.00752487
ENSSSCG00000012967	FOSL1	100525205	FOS like 1, AP-1 transcription factor subunit	2289.04	0.744992	0.213845	3.48379	0.000494365	0.00752487
ENSSSCG00000012643	SH2D1A	780420	SH2 domain containing 1A	25.9019	-2.8267	0.811276	-3.48426	0.000493493	0.00752487
ENSSSCG00000022536	SLC37A2	100523389	solute carrier family 37 member 2	2667.29	0.665277	0.190955	3.48394	0.000494093	0.00752487
ENSSSCG00000013861	SLC35E1	100512396	solute carrier family 35 member E1	2279.55	0.704812	0.202376	3.48268	0.000496425	0.0075499
ENSSSCG00000008339	GFPT1	397209	glutamine--fructose-6-phosphate transaminase 1	5037.38	0.501902	0.144216	3.48021	0.000501017	0.00760838
ENSSSCG00000030682	MACO1	654414	macoilin 1	1492.64	0.444394	0.127694	3.48016	0.000501108	0.00760838
ENSSSCG00000015555	LAMC1	100514785	laminin subunit gamma 1	5624.19	-0.889782	0.25581	-3.47829	0.000504625	0.00765474
ENSSSCG00000005024	PYGL	100141306	glycogen phosphorylase L	2954.28	-0.5867	0.168685	-3.47809	0.000505005	0.00765474
ENSSSCG00000016374	THAP4	100511663	THAP domain containing 4	379.043	0.466216	0.134093	3.47681	0.000507419	0.00768492
ENSSSCG00000001024	RIOK1	100157926	RIO kinase 1	794.487	0.600895	0.172949	3.47441	0.000511979	0.00774752
ENSSSCG00000010548	CHUK	100135662	component of inhibitor of nuclear factor kappa B kinase complex	299.598	0.753599	0.216933	3.47388	0.000512988	0.00775327
ENSSSCG00000034927	ENSSSCG00000034927	110260088	eukaryotic translation initiation factor 3 subunit C	6219.79	0.303263	0.0873011	3.47376	0.000513213	0.00775327
ENSSSCG00000047413	OTOS	100525436	otospiralin	65.1743	1.40649	0.405032	3.47255	0.000515542	0.00778199
ENSSSCG00000000702	ZNF384	100516975	zinc finger protein 384	1552.76	0.490557	0.141289	3.47201	0.000516582	0.00779121
ENSSSCG00000004205	ARHGAP18	100525547	Rho GTPase activating protein 18	1206.87	-0.819118	0.236066	-3.46987	0.000520704	0.00784686
ENSSSCG00000014149	MEF2C	733590	myocyte enhancer factor 2C	599.676	-1.23992	0.357488	-3.46843	0.000523506	0.00788254
ENSSSCG00000026067	TMPRSS6	100516673	transmembrane serine protease 6	469.442	-0.999967	0.288443	-3.46677	0.000526746	0.00792475
ENSSSCG00000034211	SPIB	100525926	Spi-B transcription factor	23.8529	2.88891	0.83339	3.46646	0.000527356	0.00792737
ENSSSCG00000053432	NDUFA1	100515069	NADH:ubiquinone oxidoreductase subunit A1	493.343	-0.412568	0.119038	-3.46586	0.000528539	0.00793857
ENSSSCG00000026644	DDX46	100626833	DEAD-box helicase 46	1953.75	0.569188	0.164243	3.46552	0.000529198	0.00794191
ENSSSCG00000054928	ENSSSCG00000054928			149.915	-1.04745	0.302276	-3.4652	0.000529842	0.00794501
ENSSSCG00000009868	RBM19	100156794	RNA binding motif protein 19	789.518	0.422903	0.122152	3.4621	0.00053598	0.00801305
ENSSSCG00000037754	SLC39A11	100518214	solute carrier family 39 member 11	676.13	0.799714	0.230969	3.46242	0.000535332	0.00801305
ENSSSCG00000021410	STRAP	100624126	serine/threonine kinase receptor associated protein	1841.14	0.593725	0.171497	3.46202	0.000536145	0.00801305
ENSSSCG00000034031	ZNF16	100621388	zinc finger protein 250	2880.99	0.344508	0.0994979	3.46246	0.000535253	0.00801305
ENSSSCG00000029570	PXDN	100516076	peroxidasin	4422.5	-1.13871	0.329002	-3.46112	0.000537932	0.00803315
ENSSSCG00000008563	KCNK3	100737895	potassium two pore domain channel subfamily K member 3	77.9398	-2.05197	0.59297	-3.4605	0.000539175	0.00804509
ENSSSCG00000010816	TGFB2	397084	transforming growth factor beta 2	415.408	-0.539498	0.155974	-3.45889	0.000542401	0.00808659
ENSSSCG00000032115	OSGIN1	110260904	oxidative stress induced growth inhibitor 1	790.148	0.512202	0.148138	3.45761	0.000544989	0.00811185
ENSSSCG00000004492	SLC14A1	100157861	solute carrier family 14 member 1 (Kidd blood group)	174.743	-1.6274	0.470669	-3.45764	0.000544937	0.00811185
ENSSSCG00000060776	ENSSSCG00000060776			349.876	-1.1619	0.336303	-3.45493	0.000550431	0.00818614
ENSSSCG00000038940	GNPDA1	100512094	glucosamine-6-phosphate deaminase 1	489.652	-0.516183	0.149453	-3.4538	0.000552743	0.00821379
ENSSSCG00000049025	PLEKHA3	100154010	pleckstrin homology domain containing A3	758.033	0.429399	0.124368	3.45266	0.000555084	0.00824183
ENSSSCG00000011407	RASSF1	100516830	Ras association domain family member 1	10533.1	0.495578	0.143562	3.45201	0.000556427	0.00825503
ENSSSCG00000006193	TRAM1	100151996	translocation associated membrane protein 1	8609.35	0.571994	0.165797	3.44996	0.000560661	0.00831106
ENSSSCG00000036113	GSAP	100512622	gamma-secretase activating protein	545.956	-0.734229	0.212864	-3.44929	0.000562062	0.00832503
ENSSSCG00000062489	ENSSSCG00000062489			30.2689	-4.0442	1.17347	-3.44636	0.0005682	0.00840908
ENSSSCG00000031329	ST8SIA1	100625270	ST8 alpha-N-acetyl-neuraminide alpha-2,8-sialyltransferase 1	69.8833	-2.18579	0.63454	-3.44468	0.000571742	0.00845461
ENSSSCG00000010199	RET	100155053	ret proto-oncogene	114.306	-0.77634	0.225421	-3.44396	0.000573261	0.00847018
ENSSSCG00000014057	FAF2	100523721	Fas associated factor family member 2	1319.56	0.489207	0.142133	3.4419	0.000577638	0.0085279
ENSSSCG00000038829	ENSSSCG00000038829	100621428	putative MORF4 family-associated protein 1-like protein UPP	465.345	0.652948	0.189766	3.44081	0.000579967	0.00854466
ENSSSCG00000059366	ENSSSCG00000059366			28.5296	1.23	0.357462	3.44092	0.000579741	0.00854466
ENSSSCG00000009704	HMGB2	397130	high mobility group box 2	1863.98	0.450948	0.131062	3.44071	0.000580184	0.00854466
ENSSSCG00000008352	PNO1	100515308	partner of NOB1 homolog	416.999	0.524179	0.152378	3.43999	0.000581736	0.00856058
ENSSSCG00000040944	SKI	110261080	SKI proto-oncogene	5657.54	0.418068	0.12158	3.43862	0.000584693	0.00859712
ENSSSCG00000014919	ME3	100520040	malic enzyme 3	1149.87	-0.455526	0.132546	-3.43674	0.000588765	0.00864326
ENSSSCG00000036553	SAMD12	100738445	sterile alpha motif domain containing 12	47.7735	-1.42997	0.416084	-3.43673	0.000588783	0.00864326
ENSSSCG00000005608	ANGPTL2	100126164	angiopoietin like 2	2111.15	-1.44267	0.420015	-3.4348	0.000593001	0.00869814
ENSSSCG00000015801	TLR3	100037937	toll like receptor 3	218.235	0.883589	0.257284	3.43429	0.000594109	0.00870736
ENSSSCG00000002392	IRF2BPL	100152768	interferon regulatory factor 2 binding protein like	3301.96	-0.602796	0.175566	-3.43345	0.000595953	0.00872735
ENSSSCG00000008412	PSME4	100517820	proteasome activator subunit 4	2679.36	0.53988	0.157297	3.43223	0.000598648	0.00875974
ENSSSCG00000002952	YIF1B	100514844	Yip1 interacting factor homolog B, membrane trafficking protein	535.937	0.617222	0.179849	3.43188	0.000599407	0.00876379
ENSSSCG00000017759	ALDOC	100512013	aldolase, fructose-bisphosphate C	763.301	-0.823464	0.240116	-3.42945	0.000604812	0.0088357
ENSSSCG00000054668	ENSSSCG00000054668			71.8287	-1.02647	0.299344	-3.42908	0.000605624	0.00884046
ENSSSCG00000025855	RNMT	100621823	RNA guanine-7 methyltransferase	1428.14	0.621387	0.181275	3.42787	0.000608339	0.00887296
ENSSSCG00000053796	ENSSSCG00000053796			87.5791	1.18363	0.345325	3.4276	0.000608942	0.00887462
ENSSSCG00000015661	C4BPB	100520583	complement component 4 binding protein beta	49.5169	1.3035	0.380338	3.42722	0.000609785	0.00887978
ENSSSCG00000034260	GDF15	100379630	growth differentiation factor 15	206.62	1.61372	0.471156	3.42502	0.000614761	0.00894507
ENSSSCG00000000657	ENSSSCG00000000657	100521013	C-type lectin domain family 2 member D	1558.97	-0.933405	0.272582	-3.42431	0.00061636	0.00896115
ENSSSCG00000008631	SLC66A3	100525694	solute carrier family 66 member 3	202.417	-0.945861	0.276302	-3.42329	0.000618677	0.00898764
ENSSSCG00000000965	NCAPH2	100518196	non-SMC condensin II complex subunit H2	554.072	0.635602	0.185725	3.42228	0.000620973	0.00901379
ENSSSCG00000002398	TMEM63C	102158165	transmembrane protein 63C	59.0685	1.63134	0.477078	3.41945	0.000627483	0.00910101
ENSSSCG00000009134	EGF	397083	epidermal growth factor	36.0648	1.81571	0.531112	3.41869	0.000629224	0.00911898
ENSSSCG00000036067	PDP2	100623511	pyruvate dehydrogenase phosphatase catalytic subunit 2	213.196	0.755631	0.221133	3.41708	0.000632961	0.00916582
ENSSSCG00000059615	ENSSSCG00000059615			170.473	0.810099	0.237165	3.41577	0.00063603	0.00920293
ENSSSCG00000004500	C18orf25	100518165	chromosome 1 C18orf25 homolog	702.244	0.480808	0.140872	3.41309	0.000642312	0.00928643
ENSSSCG00000013174	CTNND1	100519699	catenin delta 1	6335.43	-0.441973	0.12951	-3.41266	0.000643323	0.00929194
ENSSSCG00000033858	ENSSSCG00000033858	110257936	putative GTP-binding protein 6	848.798	0.688055	0.201628	3.41249	0.000643717	0.00929194
ENSSSCG00000035133	MTMR9	100626566	myotubularin related protein 9	293.326	0.672702	0.197227	3.4108	0.000647734	0.00934187
ENSSSCG00000013740	SYCE2			13.6887	2.56081	0.750838	3.4106	0.000648205	0.00934187
ENSSSCG00000009083	SPRY1	100623283	sprouty RTK signaling antagonist 1	1901.59	-0.757726	0.222224	-3.40975	0.000650234	0.00936368
ENSSSCG00000059314	GDPGP1	100156697	GDP-D-glucose phosphorylase 1	46.5927	1.37208	0.402554	3.40844	0.000653354	0.00940116
ENSSSCG00000035224	ENSSSCG00000035224	100621521	ABI gene family member 3	291.312	-1.62943	0.478425	-3.40581	0.000659674	0.00947708
ENSSSCG00000039885	PTP4A2	100625391	protein tyrosine phosphatase 4A2	9138.75	0.479955	0.140917	3.40593	0.000659397	0.00947708
ENSSSCG00000005787	CTDP1	100158188	CTD phosphatase subunit 1	1267.21	0.358431	0.105293	3.40414	0.000663717	0.00952762
ENSSSCG00000045200	ENSSSCG00000045200	100620498	uncharacterized LOC100620498	3485.99	0.782868	0.230003	3.40373	0.000664716	0.00953442
ENSSSCG00000033842	CFDP1	100144464	craniofacial development protein 1	3771.98	-0.333889	0.0982378	-3.39878	0.000676865	0.00970102
ENSSSCG00000001341	ENSSSCG00000001341			13395.7	-0.698392	0.205519	-3.39819	0.000678338	0.00970681
ENSSSCG00000007896	TXNDC11	100622177	thioredoxin domain containing 11	1992.66	0.585442	0.172275	3.39829	0.000678076	0.00970681
ENSSSCG00000039542	CNN2	397565	calponin 2	1033.32	-0.775644	0.228466	-3.39501	0.00068625	0.00980457
ENSSSCG00000022784	PLEKHO1	100152184	pleckstrin homology domain containing O1	2615.37	-0.613887	0.180814	-3.39512	0.000685986	0.00980457
ENSSSCG00000000104	ENSSSCG00000000104	100514347	DEAD-box helicase 17	11263.6	-0.383129	0.112883	-3.39403	0.000688727	0.00983223
ENSSSCG00000020984	LXN	100620551	latexin	423.07	-1.25677	0.370537	-3.39175	0.000694481	0.00990658
ENSSSCG00000031951	CYFIP1	100627463	cytoplasmic FMR1 interacting protein 1	2914.42	-0.618925	0.182517	-3.39105	0.000696244	0.00992394
ENSSSCG00000029201	AJUBA	100626166	ajuba LIM protein	279.576	-1.0007	0.29517	-3.39024	0.000698322	0.00994467
ENSSSCG00000004209	PTPRK	100153609	protein tyrosine phosphatase receptor type K	2062.52	-0.482103	0.142211	-3.39005	0.000698794	0.00994467
ENSSSCG00000000158	RTCB	733658	RNA 2',3'-cyclic phosphate and 5'-OH ligase	1676.78	0.789384	0.233137	3.38592	0.000709406	0.0100878
ENSSSCG00000014003	MIER2	100517458	MIER family member 2	874.25	0.411655	0.121617	3.38485	0.000712176	0.0101192
ENSSSCG00000033324	SPATA2	110257442	spermatogenesis associated 2	570.082	0.451591	0.133428	3.38453	0.000713011	0.0101232
ENSSSCG00000002436	TTC7B	100154890	tetratricopeptide repeat domain 7B	560.365	-0.637847	0.188548	-3.38294	0.000717145	0.0101739
ENSSSCG00000047766	ENSSSCG00000047766			635.927	-0.896832	0.265292	-3.38054	0.000723427	0.010255
ENSSSCG00000006590	S100A8	100127488	S100 calcium binding protein A8	24.9727	-3.89093	1.15117	-3.37997	0.000724933	0.0102604
ENSSSCG00000012875	TPCN2	100523421	two pore segment channel 2	3132.45	-0.837205	0.247684	-3.38013	0.000724522	0.0102604
ENSSSCG00000006048	DCAF13	100155764	DDB1 and CUL4 associated factor 13	484.811	0.648342	0.191902	3.3785	0.000728837	0.0102916
ENSSSCG00000015645	ENSSSCG00000015645	100518625	SLIT-ROBO Rho GTPase activating protein 2	2400.54	-0.628309	0.185972	-3.37851	0.000728797	0.0102916
ENSSSCG00000032383	ENSSSCG00000032383	100514340	uncharacterized LOC100514340	194.79	-0.895666	0.265089	-3.37874	0.000728187	0.0102916
ENSSSCG00000004041	SLC22A1	397049	solute carrier family 22 member 1	45.3009	-1.61776	0.479034	-3.37712	0.000732492	0.0103351
ENSSSCG00000044155	ENSSSCG00000044155			159.423	0.678056	0.200956	3.37415	0.000740451	0.0104393
ENSSSCG00000005679	ASB6	100101474	ankyrin repeat and SOCS box containing 6	494.541	0.534391	0.158474	3.37211	0.000745941	0.0105086
ENSSSCG00000031913	NDUFB4	100624335	NADH:ubiquinone oxidoreductase subunit B4	808.306	-0.381568	0.11321	-3.37044	0.000750488	0.0105644
ENSSSCG00000042572	IMP3	100151831	IMP U3 small nucleolar ribonucleoprotein 3	879.988	0.501465	0.148891	3.36799	0.000757183	0.0106504
ENSSSCG00000039545	ENSSSCG00000039545	100514086	transcription elongation factor A like 4	322.784	-0.628102	0.186606	-3.36593	0.00076285	0.0107176
ENSSSCG00000013294	LDLRAD3	100511916	low density lipoprotein receptor class A domain containing 3	495.714	-0.673919	0.200224	-3.36583	0.000763139	0.0107176
ENSSSCG00000042589	ENSSSCG00000042589			39.5238	-1.56272	0.464514	-3.36422	0.000767616	0.0107721
ENSSSCG00000038929	CEMIP	100738461	cell migration inducing hyaluronidase 1	2677.9	-1.16409	0.346069	-3.36374	0.000768936	0.0107823
ENSSSCG00000024259	PPP1R11	100141423	protein phosphatase 1 regulatory inhibitor subunit 11	1790.16	0.332614	0.0988987	3.36318	0.000770489	0.0107958
ENSSSCG00000024344	CCR5	414371	C-C motif chemokine receptor 5	237.244	-1.6289	0.48452	-3.36188	0.000774151	0.0108387
ENSSSCG00000030309	NDRG2	780431	NDRG family member 2	5228.14	-0.598033	0.177941	-3.36085	0.000777037	0.0108707
ENSSSCG00000009650	DOCK5	100510985	dedicator of cytokinesis 5	373.375	-0.473092	0.140801	-3.36	0.00077942	0.0108955
ENSSSCG00000057944	ENSSSCG00000057944			190.304	-0.9676	0.287994	-3.35979	0.000780006	0.0108955
ENSSSCG00000013042	ENSSSCG00000013042			37.58	1.19957	0.357101	3.35918	0.00078175	0.0109115
ENSSSCG00000058419	ENSSSCG00000058419			12.6028	-2.81698	0.838789	-3.3584	0.000783964	0.010934
ENSSSCG00000052280	ATP5MG	396956	ATP synthase membrane subunit g	943.696	-0.561657	0.167276	-3.35766	0.000786046	0.0109462
ENSSSCG00000005219	CDC37L1	100522234	cell division cycle 37 like 1, HSP90 cochaperone	1106.38	0.391166	0.116496	3.35777	0.000785734	0.0109462
ENSSSCG00000040362	ENSSSCG00000040362			9.48327	-5.3771	1.60233	-3.35581	0.000791337	0.0109991
ENSSSCG00000015045	NCAM1	100515564	neural cell adhesion molecule 1	138.8	1.17593	0.350429	3.35569	0.000791666	0.0109991
ENSSSCG00000017671	RNFT1	100524826	ring finger protein, transmembrane 1	1353.47	0.58476	0.174248	3.35591	0.000791041	0.0109991
ENSSSCG00000029998	KLF7	100038003	KLF transcription factor 7	1264.45	-0.744655	0.221972	-3.35472	0.000794446	0.011024
ENSSSCG00000024197	USP48	100625904	ubiquitin specific peptidase 48	851.128	0.404738	0.12065	3.35464	0.00079467	0.011024
ENSSSCG00000038348	NME1	100142626	NME/NM23 nucleoside diphosphate kinase 1	167.226	-0.734702	0.219096	-3.35334	0.000798434	0.0110678
ENSSSCG00000054186	SDF2L1	100156780	stromal cell derived factor 2 like 1	939.604	0.865463	0.258155	3.35249	0.000800891	0.0110933
ENSSSCG00000037719	PDPK1	100192445	3-phosphoinositide dependent protein kinase 1	1669.58	0.346815	0.103475	3.35168	0.00080322	0.0111171
ENSSSCG00000017207	NUP85	100526070	nucleoporin 85	277.598	-0.852181	0.254286	-3.35127	0.000804427	0.0111254
ENSSSCG00000006251	TGS1	100157730	trimethylguanosine synthase 1	542.796	0.533862	0.159344	3.35038	0.000807006	0.0111525
ENSSSCG00000041123	ENSSSCG00000041123			39.185	1.52884	0.456362	3.35005	0.000807963	0.0111573
ENSSSCG00000044930	ENSSSCG00000044930			40.7861	1.06712	0.318598	3.34943	0.000809782	0.0111654
ENSSSCG00000007073	ISM1	100154170	isthmin 1	26.3383	-2.77567	0.828679	-3.34952	0.000809521	0.0111654
ENSSSCG00000000683	CDCA3	100153312	cell division cycle associated 3	11.6287	3.27978	0.979288	3.34915	0.000810597	0.0111682
ENSSSCG00000030386	NUP205	100523151	nucleoporin 205	497.803	0.516141	0.15417	3.34786	0.000814377	0.0112032
ENSSSCG00000055807	OSM	100152038	oncostatin M	396.359	0.698085	0.208512	3.34793	0.000814163	0.0112032
ENSSSCG00000045776	ZNF593	110261119	zinc finger protein 593	413.221	0.829482	0.247806	3.3473	0.000816036	0.0112176
ENSSSCG00000003950	TIE1	494022	tyrosine kinase with immunoglobulin like and EGF like domains 1	1309.17	-1.32963	0.397309	-3.34658	0.000818145	0.011238
ENSSSCG00000030578	MRPL15	100155047	mitochondrial ribosomal protein L15	517.411	0.546127	0.163263	3.34508	0.000822579	0.0112904
ENSSSCG00000035392	IGFBP2	397064	insulin like growth factor binding protein 2	1713.58	-0.907518	0.271372	-3.34418	0.000825261	0.0113187
ENSSSCG00000001506	RGL2	100151794	ral guanine nucleotide dissociation stimulator like 2	1783.02	-0.451574	0.13506	-3.3435	0.000827287	0.0113379
ENSSSCG00000060225	CIDEA	100127171	cell death inducing DFFA like effector a	306.982	-0.926075	0.277071	-3.34238	0.00083064	0.0113753
ENSSSCG00000040682	MAPK3	445013	mitogen-activated protein kinase 3	3844.22	-0.458097	0.137141	-3.34032	0.000836813	0.011444
ENSSSCG00000029518	RIOK3	100621912	RIO kinase 3	7469.59	0.430572	0.128903	3.34029	0.00083692	0.011444
ENSSSCG00000003505	DDOST	397385	dolichyl-diphosphooligosaccharide--protein glycosyltransferase non-catalytic subunit	4222.07	0.475104	0.142266	3.33955	0.000839143	0.0114571
ENSSSCG00000054202	SEC61G	100517415	SEC61 translocon subunit gamma	1916.43	0.344893	0.103325	3.33793	0.000844043	0.0115154
ENSSSCG00000017402	STAT5A	397550	signal transducer and activator of transcription 5A	6232.87	-0.653519	0.195853	-3.33678	0.000847561	0.0115547
ENSSSCG00000010824	RAB3GAP2	100516506	RAB3 GTPase activating non-catalytic protein subunit 2	4072.29	0.289526	0.0867828	3.33621	0.000849278	0.0115694
ENSSSCG00000028600	SLC39A9	100158119	solute carrier family 39 member 9	1481.96	0.572964	0.171783	3.3354	0.00085178	0.0115948
ENSSSCG00000028327	RHOBTB1	100153330	Rho related BTB domain containing 1	201.01	-1.54871	0.464412	-3.33478	0.000853662	0.0116117
ENSSSCG00000016578	FLNC	100518997	filamin C	2604.8	0.698594	0.209528	3.33413	0.000855655	0.0116301
ENSSSCG00000009482	SPRY2	100157266	sprouty RTK signaling antagonist 2	7480.1	-0.502393	0.150768	-3.33222	0.000861566	0.0117017
ENSSSCG00000005164	HACD4	100523711	3-hydroxyacyl-CoA dehydratase 4	171.406	-0.988792	0.296792	-3.3316	0.000863491	0.0117109
ENSSSCG00000011917	NAA50	100513438	N-alpha-acetyltransferase 50, NatE catalytic subunit	2347.33	0.445758	0.133798	3.33158	0.000863531	0.0117109
ENSSSCG00000057304	ENSSSCG00000057304			68.4248	1.02226	0.306869	3.33127	0.000864511	0.0117154
ENSSSCG00000035987	EHD3	100621933	EH domain containing 3	57.1593	-1.22109	0.366609	-3.33076	0.000866078	0.0117279
ENSSSCG00000014725	HBB	407066	hemoglobin, beta	5413.2	0.906845	0.272569	3.32703	0.000877783	0.0118775
ENSSSCG00000052048	ECE2	100627224	endothelin converting enzyme 2	28.1865	1.7245	0.518473	3.32611	0.000880672	0.0119078
ENSSSCG00000022318	ERG	100625364	ETS transcription factor ERG	1766.51	-0.936212	0.28155	-3.32521	0.000883523	0.0119304
ENSSSCG00000003616	FAM167B	100519719	family with sequence similarity 167 member B	3036.63	-1.10688	0.332879	-3.32517	0.00088366	0.0119304
ENSSSCG00000006358	NDUFS2	100156075	NADH:ubiquinone oxidoreductase core subunit S2	1147.55	-0.598302	0.179945	-3.32492	0.000884442	0.0119321
ENSSSCG00000004595	ADAM10	397345	ADAM metallopeptidase domain 10	1444.24	-0.572279	0.172186	-3.32361	0.000888604	0.0119793
ENSSSCG00000012823	DKC1	100216430	dyskerin pseudouridine synthase 1	1487.19	0.413346	0.124394	3.32286	0.000890986	0.0120025
ENSSSCG00000037653	RAB5A	100144499	RAB5A, member RAS oncogene family	4764.18	0.360007	0.108424	3.32035	0.000899051	0.0121022
ENSSSCG00000000941	METTL25	100512658	methyltransferase like 25	139.696	0.666712	0.200927	3.31818	0.000906053	0.0121784
ENSSSCG00000015526	NPHS2	100523986	NPHS2 stomatin family member, podocin	150.502	-1.94265	0.585437	-3.31829	0.00090571	0.0121784
ENSSSCG00000025308	IL17D	100738902	interleukin 17D	313.066	-0.792359	0.238851	-3.31738	0.000908656	0.0122044
ENSSSCG00000060550	ENSSSCG00000060550	100158211	HBS1 like translational GTPase	385.084	0.650613	0.196197	3.31611	0.000912791	0.0122508
ENSSSCG00000013513	PLIN5	100142670	perilipin 5	177.691	-1.79951	0.543368	-3.31178	0.000927054	0.0124331
ENSSSCG00000054188	NOL11	106504086	nucleolar protein 11	568.373	0.667357	0.201587	3.31052	0.000931232	0.0124779
ENSSSCG00000005087	SIX1	100156847	SIX homeobox 1	12.6651	-4.24621	1.2827	-3.31036	0.000931772	0.0124779
ENSSSCG00000062646	ENSSSCG00000062646			42.0673	-1.53874	0.464955	-3.30944	0.000934841	0.0125098
ENSSSCG00000016548	ENSSSCG00000016548	100512201	podocalyxin like	2569.93	-0.962775	0.290975	-3.30878	0.000937023	0.0125105
ENSSSCG00000031533	ENSSSCG00000031533			42.1869	-1.37329	0.415051	-3.30872	0.000937239	0.0125105
ENSSSCG00000028282	SLC1A4	396600	solute carrier family 1 member 4	1177.86	1.18914	0.359411	3.3086	0.000937652	0.0125105
ENSSSCG00000033167	SLC7A6OS	110260949	solute carrier family 7 member 6 opposite strand	488.054	0.577113	0.174412	3.3089	0.000936626	0.0125105
ENSSSCG00000005498	PAPPA	397219	pappalysin 1	215.337	-1.09053	0.329778	-3.30685	0.000943521	0.0125796
ENSSSCG00000007949	SRL	100514098	sarcalumenin	89.5522	-1.59702	0.482989	-3.30653	0.000944606	0.0125848
ENSSSCG00000025810	KCNAB1	100125830	potassium voltage-gated channel subfamily A regulatory beta subunit 1	76.6517	-1.39202	0.421104	-3.30565	0.000947567	0.012615
ENSSSCG00000040325	COX7C	100037990	cytochrome c oxidase subunit 7C	1767.25	-0.459433	0.139016	-3.30489	0.000950128	0.0126398
ENSSSCG00000063331	ENSSSCG00000063331			21.1594	1.6438	0.497513	3.30403	0.000953051	0.0126694
ENSSSCG00000002814	ADGRG3	100514842	adhesion G protein-coupled receptor G3	50.0293	-2.01817	0.611014	-3.30299	0.000956605	0.0127013
ENSSSCG00000015709	SLC35F5	100157997	solute carrier family 35 member F5	733.949	0.538266	0.162967	3.30292	0.000956845	0.0127013
ENSSSCG00000001914	LOXL1	100154899	lysyl oxidase like 1	252.918	-1.14947	0.348165	-3.30152	0.000961634	0.0127555
ENSSSCG00000036595	ZGPAT	100625315	zinc finger CCCH-type and G-patch domain containing	3405.23	0.460749	0.139695	3.29826	0.000972866	0.0128951
ENSSSCG00000032705	USP42			1191.54	0.558041	0.169248	3.29718	0.000976607	0.0129352
ENSSSCG00000030358	ENSSSCG00000030358	100627920	sterile alpha and TIR motif containing 1	74.5109	-1.64684	0.499524	-3.29681	0.000977887	0.0129428
ENSSSCG00000010794	PALB2	100523630	partner and localizer of BRCA2	198.046	0.59487	0.180542	3.2949	0.00098455	0.0130214
ENSSSCG00000016449	GIMAP2	100523477	GTPase, IMAP family member 2	20.3068	-2.40723	0.730666	-3.29457	0.000985719	0.0130263
ENSSSCG00000023565	IKZF5	100153217	IKAROS family zinc finger 5	383.753	0.689599	0.209325	3.29439	0.000986349	0.0130263
ENSSSCG00000036832	STK40	100625215	serine/threonine kinase 40	6405.14	0.57253	0.173812	3.29395	0.000987885	0.0130371
ENSSSCG00000001680	ABCC10	100152696	ATP binding cassette subfamily C member 10	1045.55	0.916441	0.278292	3.29309	0.000990912	0.0130675
ENSSSCG00000026931	SERTAD1	100624989	SERTA domain containing 1	1371.04	0.56584	0.171878	3.2921	0.000994425	0.0131043
ENSSSCG00000024043	ADAMTS2	100521434	ADAM metallopeptidase with thrombospondin type 1 motif 2	764.315	-1.27208	0.38669	-3.28966	0.00100308	0.0132088
ENSSSCG00000022845	PJA2	100514278	praja ring finger ubiquitin ligase 2	3112.25	0.450282	0.136957	3.28775	0.0010099	0.013289
ENSSSCG00000013083	CPSF7	100519008	cleavage and polyadenylation specific factor 7	2481.68	0.281472	0.0856376	3.28678	0.0010134	0.0133253
ENSSSCG00000040954	CSTF3	100622040	cleavage stimulation factor subunit 3	1956.65	0.473598	0.144103	3.28652	0.00101434	0.0133281
ENSSSCG00000035798	PRTG	100154460	protogenin	7.85062	-5.03099	1.53112	-3.28582	0.00101686	0.0133516
ENSSSCG00000008761	TBC1D19	100623223	TBC1 domain family member 19	82.7715	-0.827941	0.252085	-3.28438	0.00102209	0.0134105
ENSSSCG00000007228	HM13	100523032	histocompatibility minor 13	6553.68	0.549063	0.167285	3.28219	0.00103004	0.013505
ENSSSCG00000033920	CTU2	110260881	cytosolic thiouridylase subunit 2	879.479	0.375743	0.114551	3.28014	0.00103755	0.0135741
ENSSSCG00000015844	GSR	396625	glutathione-disulfide reductase	1393.67	0.556658	0.169695	3.28034	0.00103683	0.0135741
ENSSSCG00000035825	UBE2QL1			32.7609	1.27641	0.389131	3.28016	0.0010375	0.0135741
ENSSSCG00000033623	ENSSSCG00000033623	102163208	apolipoprotein B receptor	123.164	-1.164	0.354946	-3.27938	0.00104035	0.0135912
ENSSSCG00000016992	NEURL1B	100522651	neuralized E3 ubiquitin protein ligase 1B	497.351	-1.07646	0.32837	-3.27819	0.00104475	0.0136388
ENSSSCG00000063127	ENSSSCG00000063127			76.3121	-1.76863	0.539835	-3.27624	0.00105199	0.0137235
ENSSSCG00000012638	GRIA3	100519996	glutamate ionotropic receptor AMPA type subunit 3	56.7745	-1.26206	0.38527	-3.27577	0.00105373	0.0137265
ENSSSCG00000036340	ZBTB5	110255881	zinc finger and BTB domain containing 5	386.022	0.439151	0.134054	3.27592	0.00105318	0.0137265
ENSSSCG00000032381	ENSSSCG00000032381	100518302	lipopolysaccharide induced TNF factor	5209.92	-0.432042	0.13201	-3.27279	0.00106491	0.0138488
ENSSSCG00000035189	ENSSSCG00000035189	100522166	transmembrane protein 37	90.7243	-1.78893	0.546583	-3.27294	0.00106437	0.0138488
ENSSSCG00000004090	ZBTB2	100157847	zinc finger and BTB domain containing 2	847.646	0.707258	0.216111	3.27266	0.00106541	0.0138488
ENSSSCG00000038308	RANBP1	100151896	RAN binding protein 1	1635.79	0.384125	0.117418	3.27144	0.00107003	0.0138889
ENSSSCG00000024748	THUMPD1	100512402	THUMP domain containing 1	537.85	0.677866	0.207199	3.27157	0.00106954	0.0138889
ENSSSCG00000001472	SLA-DOA	100157996	major histocompatibility complex, class II, DO alpha	311.872	-1.12014	0.342643	-3.26911	0.00107885	0.0139934
ENSSSCG00000013073	FADS3	100518057	fatty acid desaturase 3	570.454	-0.644345	0.19729	-3.26598	0.00109087	0.0141393
ENSSSCG00000009361	POSTN	100152401	periostin	236.222	-1.32649	0.406291	-3.26488	0.00109512	0.0141843
ENSSSCG00000026034	NUP153	100153581	nucleoporin 153	2932.72	0.43305	0.132687	3.2637	0.00109966	0.0142329
ENSSSCG00000014376	HARS2	100521256	histidyl-tRNA synthetase 2, mitochondrial	365.88	0.564687	0.173069	3.26278	0.00110324	0.0142509
ENSSSCG00000022675	NCR1	100141419	natural cytotoxicity triggering receptor 1	8.85167	-3.71545	1.13875	-3.26274	0.00110341	0.0142509
ENSSSCG00000027792	NOPCHAP1	100623156	NOP protein chaperone 1	250.714	0.51341	0.157345	3.26296	0.00110256	0.0142509
ENSSSCG00000005669	MIGA2	100155132	mitoguardin 2	570.392	0.523885	0.160587	3.26232	0.00110504	0.0142619
ENSSSCG00000022721	CDH16	100623412	cadherin 16	9.28713	3.03464	0.930434	3.26153	0.00110813	0.0142916
ENSSSCG00000027361	OVOL1	100511364	ovo like transcriptional repressor 1	1433.33	0.958119	0.293889	3.26014	0.00111356	0.0143514
ENSSSCG00000022301	EIF4EBP1	100627508	eukaryotic translation initiation factor 4E binding protein 1	3337.5	0.537181	0.164809	3.25943	0.00111638	0.0143775
ENSSSCG00000013072	FADS2	444997	fatty acid desaturase 2	1590.33	-1.04638	0.321134	-3.25839	0.00112047	0.01442
ENSSSCG00000023110	UBXN1	100621165	UBX domain protein 1	3026.67	0.342712	0.105226	3.25691	0.00112631	0.0144848
ENSSSCG00000054399	ENSSSCG00000054399			29.3321	1.51021	0.46401	3.2547	0.00113513	0.014588
ENSSSCG00000033359	CUEDC2	100738499	CUE domain containing 2	719.384	-0.534953	0.164377	-3.25443	0.0011362	0.0145914
ENSSSCG00000030262	ENSSSCG00000030262	100626512	glycerophosphodiester phosphodiesterase domain containing 1	55.1992	-0.984975	0.302697	-3.25399	0.00113796	0.0146037
ENSSSCG00000040060	APEX1	100154728	apurinic/apyrimidinic endodeoxyribonuclease 1	1050.6	0.628375	0.193184	3.25272	0.00114305	0.0146482
ENSSSCG00000011941	IFT57	100519335	intraflagellar transport 57	1114.5	0.44935	0.138142	3.25282	0.00114266	0.0146482
ENSSSCG00000042718	GNAT1	100157237	G protein subunit alpha transducin 1	790.819	-0.943755	0.290195	-3.25214	0.00114539	0.0146643
ENSSSCG00000004334	MAP3K7	100135663	mitogen-activated protein kinase kinase kinase 7	1052.12	0.4419	0.135885	3.25201	0.00114592	0.0146643
ENSSSCG00000014165	ENSSSCG00000014165	100522857	SKI3 subunit of superkiller complex	522.284	0.55081	0.169581	3.24807	0.0011619	0.0148584
ENSSSCG00000003187	FCGRT	397399	Fc gamma receptor and transporter	3792.7	-0.674429	0.20783	-3.24511	0.00117407	0.0150035
ENSSSCG00000015080	CEP164	100526179	centrosomal protein 164	811.382	0.580871	0.179116	3.24299	0.00118283	0.0151048
ENSSSCG00000003828	FGGY	100525819	FGGY carbohydrate kinase domain containing	235.656	-0.726175	0.223962	-3.2424	0.00118526	0.0151145
ENSSSCG00000024938	SH3BP5	100517856	SH3 domain binding protein 5	2497.68	-0.465384	0.143527	-3.2425	0.00118487	0.0151145
ENSSSCG00000037451	PPFIA1	100738060	PTPRF interacting protein alpha 1	2220.93	0.524595	0.161806	3.24212	0.00118645	0.0151173
ENSSSCG00000001656	RRP36	100141407	ribosomal RNA processing 36	1011.12	0.382894	0.118106	3.24195	0.00118714	0.0151173
ENSSSCG00000023371	EHD2	100624668	EH domain containing 2	1679.56	-1.1225	0.346324	-3.24119	0.00119034	0.0151474
ENSSSCG00000014034	N4BP3	100511119	NEDD4 binding protein 3	1025.34	-1.13844	0.351268	-3.24095	0.00119134	0.0151496
ENSSSCG00000016970	ENSSSCG00000016970	100170853	survival of motor neuron 1, telomeric	962.999	0.449	0.138583	3.23994	0.00119554	0.0151731
ENSSSCG00000016334	SCLY	100294677	selenocysteine lyase	106.017	1.12071	0.3459	3.23998	0.00119538	0.0151731
ENSSSCG00000017926	SLC16A13	100517000	solute carrier family 16 member 13	273.085	-1.08519	0.334946	-3.2399	0.0011957	0.0151731
ENSSSCG00000017359	RUNDC3A	100511099	RUN domain containing 3A	24.5253	-2.50872	0.774385	-3.23963	0.00119684	0.015177
ENSSSCG00000012347	ALAS2	100518817	5'-aminolevulinate synthase 2	91.737	1.17273	0.362184	3.23793	0.001204	0.0152464
ENSSSCG00000013015	GPHA2	100516058	glycoprotein hormone subunit alpha 2	23.2476	-2.70516	0.835409	-3.23812	0.0012032	0.0152464
ENSSSCG00000030637	IRGQ	100523191	immunity related GTPase Q	1213.62	0.501915	0.155172	3.23456	0.0012183	0.0154169
ENSSSCG00000038712	ZNF577	100624128	zinc finger protein 577	57.8241	-1.11012	0.343235	-3.2343	0.00121942	0.0154203
ENSSSCG00000028949	NUP35	102166970	nucleoporin 35	498.195	0.383319	0.118535	3.2338	0.00122156	0.0154259
ENSSSCG00000057209	POLR3B	102159905	RNA polymerase III subunit B	399.377	0.45	0.139147	3.23398	0.00122077	0.0154259
ENSSSCG00000006463	PEAR1	100156908	platelet endothelial aggregation receptor 1	1025.2	-1.07208	0.331723	-3.23186	0.00122989	0.0155161
ENSSSCG00000034455	RNF166	110260882	ring finger protein 166	416.807	0.593991	0.183801	3.2317	0.00123056	0.0155161
ENSSSCG00000020783	SLC41A1	100626641	solute carrier family 41 member 1	7020.81	-0.456354	0.141219	-3.23154	0.00123127	0.0155161
ENSSSCG00000033684	CD79A	100190992	CD79a molecule	188.6	0.758291	0.234725	3.23055	0.00123554	0.015559
ENSSSCG00000012151	NHS	100152239	NHS actin remodeling regulator	299.221	-0.699202	0.216498	-3.2296	0.00123963	0.015589
ENSSSCG00000021026	TMEM51	100626319	transmembrane protein 51	734.428	0.555624	0.172032	3.22977	0.00123888	0.015589
ENSSSCG00000033726	ENSSSCG00000033726			18.2973	1.96098	0.607566	3.2276	0.00124835	0.0156878
ENSSSCG00000013573	TRAPPC5	100524729	trafficking protein particle complex subunit 5	371.962	-0.512271	0.158761	-3.22669	0.00125231	0.0157266
ENSSSCG00000000645	GABARAPL1	100462751	GABA type A receptor associated protein like 1	11291.8	-0.273943	0.0849264	-3.22565	0.00125686	0.0157728
ENSSSCG00000013105	CCDC86	100526154	coiled-coil domain containing 86	230.121	0.741969	0.230061	3.2251	0.00125928	0.0157836
ENSSSCG00000007237	PDRG1	100738964	p53 and DNA damage regulated 1	1707.65	0.364799	0.113114	3.22506	0.00125945	0.0157836
ENSSSCG00000003654	MACF1	106504077	microtubule actin crosslinking factor 1	9434.79	-0.55733	0.172978	-3.22197	0.00127311	0.0159438
ENSSSCG00000002655	MAP1LC3B	100462754	microtubule associated protein 1 light chain 3 beta	2495.15	-0.286601	0.0889843	-3.22081	0.00127831	0.0159978
ENSSSCG00000038289	ENSSSCG00000038289			65.0991	1.05696	0.328231	3.22016	0.00128121	0.016023
ENSSSCG00000010699	ATE1	100512816	arginyltransferase 1	541.51	0.488425	0.151748	3.21865	0.00128793	0.0160757
ENSSSCG00000010311	CAMK2G	397394	calcium/calmodulin dependent protein kinase II gamma	570.01	-0.387842	0.120507	-3.21843	0.00128895	0.0160757
ENSSSCG00000043418	ENSSSCG00000043418			74.6364	1.15747	0.359682	3.21803	0.00129073	0.0160757
ENSSSCG00000053108	ENSSSCG00000053108			287.486	-1.01903	0.316655	-3.21812	0.00129035	0.0160757
ENSSSCG00000015730	NIFK	100124386	nucleolar protein interacting with the FHA domain of MKI67	2352.74	0.581332	0.180613	3.21866	0.0012879	0.0160757
ENSSSCG00000028513	VKORC1L1	100518062	vitamin K epoxide reductase complex subunit 1 like 1	1144.65	0.477468	0.148357	3.21837	0.00128922	0.0160757
ENSSSCG00000002804	CSNK2A2	100737256	casein kinase 2 alpha 2	2242.05	-0.368341	0.114499	-3.21699	0.00129543	0.0161231
ENSSSCG00000011147	ENSSSCG00000011147	733634	aldo-keto reductase family 1, member C1	40.4193	3.31725	1.03132	3.21652	0.00129757	0.0161388
ENSSSCG00000002140	KLHL33	100154698	kelch like family member 33	10.6994	2.35965	0.733675	3.2162	0.00129899	0.0161454
ENSSSCG00000007199	SLC52A3	100516303	solute carrier family 52 member 3	36.6561	1.70181	0.529446	3.21431	0.00130756	0.0162408
ENSSSCG00000014372	IK	100738153	IK cytokine	3037.32	0.340232	0.105905	3.21262	0.0013153	0.0163257
ENSSSCG00000054028	ENSSSCG00000054028			28.7175	-2.20747	0.687225	-3.21215	0.00131744	0.0163412
ENSSSCG00000021084	S100A6	733608	S100 calcium binding protein A6	3394.34	-0.807205	0.251445	-3.21027	0.0013261	0.0164373
ENSSSCG00000016745	DDX56	100513388	DEAD-box helicase 56	749.11	0.484024	0.150797	3.20976	0.00132844	0.0164551
ENSSSCG00000011205	EFHB	100519922	EF-hand domain family member B	27.8673	1.26745	0.394941	3.20922	0.00133095	0.0164637
ENSSSCG00000012482	SRPX2	100153130	sushi repeat containing protein X-linked 2	370.162	-1.04165	0.324569	-3.20932	0.00133048	0.0164637
ENSSSCG00000006504	KHDC4	100157149	KH domain containing 4, pre-mRNA splicing factor	2882.85	0.476156	0.148396	3.20869	0.00133341	0.0164829
ENSSSCG00000022192	NCAPD3	100520212	non-SMC condensin II complex subunit D3	170.061	-0.641325	0.199945	-3.20751	0.00133888	0.0165393
ENSSSCG00000004610	CCPG1	100156919	cell cycle progression 1	2299.82	0.663282	0.206823	3.20701	0.00134123	0.0165458
ENSSSCG00000026842	CDH18	100625674	cadherin 18	10.9034	2.62755	0.819291	3.2071	0.00134079	0.0165458
ENSSSCG00000004971	TLE3	100154048	TLE family member 3, transcriptional corepressor	3202.01	-0.40201	0.125463	-3.20423	0.00135426	0.0166952
ENSSSCG00000024636	TGFBRAP1	100625522	transforming growth factor beta receptor associated protein 1	688.144	0.574704	0.179431	3.20293	0.00136039	0.0167594
ENSSSCG00000008493	CEBPZ	100522073	CCAAT enhancer binding protein zeta	1533.23	0.64379	0.201047	3.20218	0.00136392	0.0167914
ENSSSCG00000029763	IFI35	100624758	interferon induced protein 35	572.504	-0.555237	0.17352	-3.19985	0.001375	0.0169164
ENSSSCG00000033135	VAMP5			656.198	-0.486099	0.151969	-3.19868	0.00138058	0.0169735
ENSSSCG00000030017	FOXRED1	100513997	FAD dependent oxidoreductase domain containing 1	757.24	0.818879	0.256203	3.19621	0.00139248	0.0171083
ENSSSCG00000004820	LINS1	100154247	lines homolog 1	356.75	0.503556	0.157599	3.19517	0.0013975	0.0171583
ENSSSCG00000033744	ENSSSCG00000033744			387.795	-0.364047	0.113964	-3.19441	0.00140115	0.0171915
ENSSSCG00000003596	SNRNP40	100624754	small nuclear ribonucleoprotein U5 subunit 40	573.988	0.63434	0.198599	3.19407	0.00140283	0.0172006
ENSSSCG00000053479	NANP	100518994	N-acetylneuraminic acid phosphatase	106.795	0.827622	0.259145	3.19367	0.00140477	0.0172127
ENSSSCG00000023850	ENSSSCG00000023850	102158000	succinate dehydrogenase complex assembly factor 3	273.466	0.746642	0.233954	3.19141	0.00141579	0.0173207
ENSSSCG00000046546	ENSSSCG00000046546			40.4524	-1.72864	0.541669	-3.19133	0.00141621	0.0173207
ENSSSCG00000054331	ENSSSCG00000054331			11.7709	-3.53539	1.10783	-3.19128	0.00141644	0.0173207
ENSSSCG00000023636	TMEM222	100738723	transmembrane protein 222	743.348	0.45792	0.143594	3.18899	0.00142772	0.0174469
ENSSSCG00000004761	ZFYVE19	100154961	zinc finger FYVE-type containing 19	278.911	0.528319	0.16568	3.18879	0.00142871	0.0174471
ENSSSCG00000017357	GPATCH8	102160693	G-patch domain containing 8	2606.01	-0.319396	0.100181	-3.1882	0.00143163	0.0174711
ENSSSCG00000004123	UTRN	100523292	utrophin	4373.14	-0.588344	0.184577	-3.18752	0.001435	0.0175004
ENSSSCG00000053957	ENSSSCG00000053957			5.63461	-4.7761	1.49941	-3.18532	0.00144595	0.0176221
ENSSSCG00000027988	ENSSSCG00000027988			1419.72	0.474265	0.148968	3.18367	0.00145421	0.0176731
ENSSSCG00000036716	RPL37A	110257174	ribosomal protein L37a	6610.59	-0.404361	0.126987	-3.18426	0.00145125	0.0176731
ENSSSCG00000015074	SIDT2	100523197	SID1 transmembrane family member 2	1521.17	-0.4142	0.130108	-3.18351	0.00145499	0.0176731
ENSSSCG00000040710	SURF4	100623620	surfeit 4	9722.9	0.370037	0.116227	3.18373	0.00145392	0.0176731
ENSSSCG00000013440	ATP8B3	100513137	ATPase phospholipid transporting 8B3	61.7554	-1.27016	0.399084	-3.18269	0.00145916	0.0177118
ENSSSCG00000004364	HACE1	100156102	HECT domain and ankyrin repeat containing E3 ubiquitin protein ligase 1	398.021	0.414474	0.13026	3.1819	0.00146313	0.0177482
ENSSSCG00000008353	DNAAF10	100515478	dynein axonemal assembly factor 10	358.629	0.576249	0.18119	3.18035	0.00147095	0.0178311
ENSSSCG00000015252	SNX19	100519207	sorting nexin 19	673.813	-0.668341	0.210162	-3.18012	0.00147216	0.0178339
ENSSSCG00000017339	NMT1	100524705	N-myristoyltransferase 1	2956	0.371247	0.116755	3.17971	0.00147425	0.0178473
ENSSSCG00000039998	CLIC2	100516055	chloride intracellular channel 2	2056.25	-0.879043	0.276518	-3.17897	0.00147801	0.0178809
ENSSSCG00000035539	ST8SIA4	641356	ST8 alpha-N-acetyl-neuraminide alpha-2,8-sialyltransferase 4	730.872	-1.29456	0.407388	-3.1777	0.00148447	0.017947
ENSSSCG00000006391	ATP1A2	396828	ATPase Na+/K+ transporting subunit alpha 2	398.29	-0.821633	0.258653	-3.17658	0.00149021	0.0180045
ENSSSCG00000010198	BMS1	100157879	BMS1 ribosome biogenesis factor	930.804	0.621684	0.195723	3.17635	0.0014914	0.0180068
ENSSSCG00000032067	ENSSSCG00000032067	100620859	adenylate kinase 2	4389.35	0.395353	0.124659	3.17147	0.00151671	0.0182918
ENSSSCG00000007240	HCK	100526085	HCK proto-oncogene, Src family tyrosine kinase	92.5642	-1.48083	0.466932	-3.17141	0.00151702	0.0182918
ENSSSCG00000032085	CACTIN	100521180	cactin, spliceosome C complex subunit	835.049	0.444999	0.140338	3.1709	0.00151969	0.0183059
ENSSSCG00000021569	MMP25	100626072	matrix metallopeptidase 25	151.297	1.143	0.360477	3.1708	0.0015202	0.0183059
ENSSSCG00000031580	LLPH	100513987	LLP homolog, long-term synaptic facilitation factor	933.935	0.383499	0.121	3.16941	0.00152749	0.0183815
ENSSSCG00000006319	POGK	100155419	pogo transposable element derived with KRAB domain	1255.51	0.380717	0.120169	3.16819	0.00153393	0.0184468
ENSSSCG00000022351	GSTO1	397117	glutathione S-transferase omega 1	759.319	-0.775745	0.244905	-3.16753	0.00153738	0.018476
ENSSSCG00000020885	NUS1	100154658	NUS1 dehydrodolichyl diphosphate synthase subunit	2490.83	0.79127	0.249893	3.16643	0.0015432	0.0185337
ENSSSCG00000011592	PLXND1	100152254	plexin D1	3740.65	-0.987696	0.311949	-3.16621	0.00154439	0.0185357
ENSSSCG00000037264	RAB31	100737127	RAB31, member RAS oncogene family	917.043	-0.883702	0.279163	-3.16554	0.00154795	0.0185661
ENSSSCG00000014036	TMED9	100511312	transmembrane p24 trafficking protein 9	4809.73	0.336492	0.106308	3.16526	0.00154942	0.0185716
ENSSSCG00000029096	HRH2	100625720	histamine receptor H2	409.644	-0.957316	0.302508	-3.1646	0.00155296	0.0185895
ENSSSCG00000002385	TGFB3	397400	transforming growth factor beta 3	3564.09	-0.415864	0.131411	-3.16461	0.00155292	0.0185895
ENSSSCG00000002143	PARP2	100518917	poly(ADP-ribose) polymerase 2	285.588	0.523351	0.165421	3.16375	0.00155752	0.0186317
ENSSSCG00000010196	ZNF25	100522707	zinc finger protein 25	217.246	0.855339	0.270624	3.16062	0.00157434	0.0188205
ENSSSCG00000052586	ADRB2	397357	adrenoceptor beta 2	349.551	-0.932844	0.295208	-3.15996	0.00157791	0.0188385
ENSSSCG00000007451	SLC2A10	100624487	solute carrier family 2 member 10	191.046	1.52119	0.481384	3.16003	0.00157753	0.0188385
ENSSSCG00000025087	ASPH	100526167	aspartate beta-hydroxylase	871.924	0.489339	0.154871	3.15966	0.00157954	0.0188456
ENSSSCG00000032298	ABCC11	110260969	ATP binding cassette subfamily C member 11	75.8711	2.25056	0.712339	3.15939	0.001581	0.0188505
ENSSSCG00000014430	ABLIM3	100515194	actin binding LIM protein family member 3	979.338	-0.767016	0.242808	-3.15895	0.0015834	0.0188668
ENSSSCG00000002650	APRT	100622001	adenine phosphoribosyltransferase	476.774	0.410662	0.130065	3.15736	0.00159204	0.0189324
ENSSSCG00000015474	PPFIA4	100512361	PTPRF interacting protein alpha 4	48.5546	-1.59273	0.50444	-3.15743	0.00159168	0.0189324
ENSSSCG00000010357	WAPL	100157544	WAPL cohesin release factor	2692.68	0.45662	0.144615	3.15749	0.00159133	0.0189324
ENSSSCG00000054024	ENSSSCG00000054024			99.5035	-1.26128	0.399536	-3.15688	0.00159469	0.0189516
ENSSSCG00000056865	OST4	100524019	oligosaccharyltransferase complex subunit 4, non-catalytic	1321.55	-0.41155	0.130417	-3.15563	0.0016015	0.01902
ENSSSCG00000010176	C1orf131	100155035	chromosome 14 C1orf131 homolog	214.801	0.584438	0.185227	3.15526	0.00160357	0.0190322
ENSSSCG00000004787	GPR176	100153995	G protein-coupled receptor 176	187.235	0.749287	0.237488	3.15505	0.00160471	0.0190333
ENSSSCG00000017328	ARHGAP27	100628007	Rho GTPase activating protein 27	2025.47	-0.786408	0.249273	-3.1548	0.00160607	0.0190347
ENSSSCG00000023378	ZNF316	100738074	zinc finger protein 316	690.276	0.446198	0.141442	3.15465	0.00160693	0.0190347
ENSSSCG00000023177	RRP9	100620746	ribosomal RNA processing 9, U3 small nucleolar RNA binding protein	455.786	0.653355	0.207124	3.15442	0.00160817	0.019037
ENSSSCG00000021588	DAPK2	100155578	death associated protein kinase 2	82.9579	-0.788305	0.249997	-3.15326	0.00161459	0.0191006
ENSSSCG00000024667	MICU2	100623901	mitochondrial calcium uptake 2	1113.53	0.399519	0.126733	3.15246	0.00161903	0.0191406
ENSSSCG00000025326	TMEM243	100521508	transmembrane protein 243	1364.27	-0.34846	0.110551	-3.15203	0.00162138	0.0191559
ENSSSCG00000019358	ENSSSCG00000019358			87.271	1.09328	0.346875	3.1518	0.00162266	0.0191585
ENSSSCG00000033836	SHKBP1	110260987	SH3KBP1 binding protein 1	485.493	-0.451949	0.143436	-3.15087	0.00162786	0.0192074
ENSSSCG00000058622	ENSSSCG00000058622			63.7052	-1.68827	0.536047	-3.14949	0.00163557	0.0192859
ENSSSCG00000004411	ZBTB24	100739723	zinc finger and BTB domain containing 24	456.762	1.00649	0.319627	3.14896	0.00163853	0.0193082
ENSSSCG00000005009	KLHDC2	100154557	kelch domain containing 2	1442.33	0.353271	0.112201	3.14856	0.00164077	0.0193222
ENSSSCG00000015363	AGR2	100514482	anterior gradient 2, protein disulphide isomerase family member	1732.22	0.870804	0.276667	3.14749	0.00164681	0.0193682
ENSSSCG00000057496	ENSSSCG00000057496			33.7444	-1.22642	0.389646	-3.14753	0.00164654	0.0193682
ENSSSCG00000039160	RTEL1	100625428	regulator of telomere elongation helicase 1	458.037	-0.618862	0.196637	-3.14722	0.0016483	0.0193731
ENSSSCG00000001934	ENSSSCG00000001934	100155766	SEC23 homolog A, COPII coat complex component	1461.4	0.701343	0.22287	3.14687	0.00165029	0.0193839
ENSSSCG00000040681	FABP4	399533	fatty acid binding protein 4	9.68552	-4.70636	1.49631	-3.14531	0.00165912	0.019475
ENSSSCG00000004245	FAM184A	100626155	family with sequence similarity 184 member A	58.2064	1.54123	0.49011	3.14466	0.0016628	0.0195046
ENSSSCG00000008138	GCC2	100512405	GRIP and coiled-coil domain containing 2	1104.91	0.412615	0.131219	3.14449	0.00166379	0.0195046
ENSSSCG00000016212	ANKZF1	100152759	ankyrin repeat and zinc finger peptidyl tRNA hydrolase 1	693.672	0.380143	0.121047	3.14047	0.00168677	0.0197486
ENSSSCG00000040887	HEATR3	110260964	HEAT repeat containing 3	181.609	0.797529	0.253944	3.14057	0.00168618	0.0197486
ENSSSCG00000009589	SYK	100125540	spleen associated tyrosine kinase	183.162	-0.855059	0.272311	-3.14001	0.00168942	0.0197669
ENSSSCG00000027882	C1orf115	100516689	chromosome 10 C1orf115 homolog	1026.21	-0.934375	0.29759	-3.13981	0.0016906	0.0197679
ENSSSCG00000001009	RIPK1	100524751	receptor interacting serine/threonine kinase 1	7142.39	0.494786	0.157596	3.13958	0.0016919	0.0197705
ENSSSCG00000000769	BID	594852	BH3 interacting domain death agonist	604.203	0.335501	0.106887	3.13885	0.00169614	0.0198072
ENSSSCG00000009018	SH3D19	100518918	SH3 domain containing 19	1636.44	-0.437527	0.139449	-3.13753	0.00170378	0.0198708
ENSSSCG00000016365	ENSSSCG00000016365			89.0384	0.909623	0.289978	3.13686	0.00170765	0.0199032
ENSSSCG00000010306	SEC24C	100152996	SEC24 homolog C, COPII coat complex component	3400.13	0.379509	0.121063	3.13481	0.00171964	0.0200301
ENSSSCG00000010599	PDCD11	100157027	programmed cell death 11	1140.66	0.43088	0.137509	3.13347	0.0017275	0.0201088
ENSSSCG00000061597	ENSSSCG00000061597			122.303	-1.24005	0.395837	-3.13272	0.00173192	0.0201473
ENSSSCG00000011629	ACAD11	100153698	acyl-CoA dehydrogenase family member 11	321.603	0.795592	0.254043	3.13173	0.00173781	0.0201771
ENSSSCG00000047017	ENSSSCG00000047017			15.7031	2.05181	0.655135	3.13188	0.00173688	0.0201771
ENSSSCG00000001572	FGD2	100524814	FYVE, RhoGEF and PH domain containing 2	70.6546	-1.17495	0.375156	-3.1319	0.00173681	0.0201771
ENSSSCG00000011953	ZBTB11	100521154	zinc finger and BTB domain containing 11	868.382	0.452992	0.144696	3.13065	0.0017442	0.0202383
ENSSSCG00000047420	RBM12	100157350	RNA binding motif protein 12	477.163	-0.584053	0.186575	-3.13039	0.00174573	0.0202431
ENSSSCG00000016298	INPP5D	100526019	inositol polyphosphate-5-phosphatase D	414.652	-1.05561	0.337289	-3.1297	0.00174984	0.0202778
ENSSSCG00000033222	TRIM14	100151834	tripartite motif containing 14	1771.8	-0.800842	0.255917	-3.1293	0.00175223	0.0202926
ENSSSCG00000006790	WDR77	100156038	WD repeat domain 77	733.044	0.442039	0.141275	3.12893	0.00175446	0.0203054
ENSSSCG00000038158	THAP5	100521761	THAP domain containing 5	847.908	0.412214	0.131772	3.12823	0.00175861	0.0203406
ENSSSCG00000011079	PIP4K2A	100520446	phosphatidylinositol-5-phosphate 4-kinase type 2 alpha	745.264	-0.770994	0.246493	-3.12785	0.0017609	0.020354
ENSSSCG00000040719	KIAA0040	100519616	KIAA0040	397.024	-1.05472	0.337276	-3.12719	0.00176488	0.020387
ENSSSCG00000045953	PLPPR2	100515428	phospholipid phosphatase related 2	289.75	-0.752543	0.240722	-3.12619	0.00177085	0.020443
ENSSSCG00000014672	TRIM34	100738479	tripartite motif-containing protein 34	1147.07	-0.447232	0.143095	-3.12541	0.00177556	0.0204843
ENSSSCG00000001041	PAK1IP1	100156606	PAK1 interacting protein 1	774.97	0.666767	0.213388	3.12467	0.00178006	0.0205233
ENSSSCG00000039500	MADCAM1	492312	mucosal vascular addressin cell adhesion molecule 1	366.188	-1.65423	0.529496	-3.12417	0.00178308	0.0205451
ENSSSCG00000029179	HIGD2A	100037984	HIG1 hypoxia inducible domain family member 2A	632.904	-0.397842	0.127371	-3.1235	0.00178717	0.0205791
ENSSSCG00000057211	ENSSSCG00000057211			53.6012	-1.086	0.347802	-3.12246	0.00179345	0.0206253
ENSSSCG00000032601	RASSF2	100157105	Ras association domain family member 2	594.419	-1.21862	0.390257	-3.12259	0.00179265	0.0206253
ENSSSCG00000002904	HAUS5	100520247	HAUS augmin like complex subunit 5	984.979	0.750114	0.240259	3.1221	0.00179567	0.0206377
ENSSSCG00000023315	THOC6	100626533	THO complex subunit 6	1620.02	0.992161	0.317878	3.1212	0.00180113	0.0206873
ENSSSCG00000050204	ENSSSCG00000050204			71.3053	1.23899	0.39701	3.1208	0.00180358	0.0207025
ENSSSCG00000015550	RGS16	397544	regulator of G protein signaling 16	2299.12	-0.571528	0.183155	-3.12046	0.00180568	0.0207134
ENSSSCG00000009035	SLC10A7	100192449	solute carrier family 10 member 7	258.723	0.841833	0.269883	3.11925	0.00181313	0.0207857
ENSSSCG00000003715	ZNF521	100739769	zinc finger protein 521	281.586	-1.11732	0.358338	-3.11806	0.00182043	0.0208563
ENSSSCG00000028004	ENSSSCG00000028004	100625676	Ras and Rab interactor 2	5513.62	-0.588949	0.188898	-3.11782	0.00182195	0.0208606
ENSSSCG00000053029	CAAP1	100511909	caspase activity and apoptosis inhibitor 1	129.625	0.782645	0.251162	3.1161	0.00183261	0.0209693
ENSSSCG00000002771	EDC4	100521132	enhancer of mRNA decapping 4	1971.78	0.500832	0.160751	3.11557	0.00183591	0.0209938
ENSSSCG00000014063	SFXN1	100049699	sideroflexin 1	739.25	0.430149	0.138083	3.11515	0.00183854	0.0210107
ENSSSCG00000034120	CDKN2B	397227	cyclin dependent kinase inhibitor 2B	111.966	-1.25173	0.401884	-3.11466	0.00184155	0.0210187
ENSSSCG00000036887	CLPB	100524385	caseinolytic mitochondrial matrix peptidase chaperone subunit B	413.319	0.549231	0.176327	3.11485	0.0018404	0.0210187
ENSSSCG00000023482	DNAJC9	100739807	DnaJ heat shock protein family (Hsp40) member C9	495.326	0.397269	0.127626	3.11277	0.00185343	0.021141
ENSSSCG00000031809	ZKSCAN5	100522312	zinc finger with KRAB and SCAN domains 5	455.545	0.559904	0.179911	3.11212	0.00185752	0.0211743
ENSSSCG00000042711	ENSSSCG00000042711			10.009	-3.04161	0.978339	-3.10895	0.0018775	0.0213887
ENSSSCG00000031346	CMKLR1	780421	chemerin chemokine-like receptor 1	97.4082	-1.21401	0.390524	-3.10867	0.00187931	0.0213958
ENSSSCG00000040277	ENSSSCG00000040277			25.4367	-2.69741	0.8684	-3.10618	0.00189522	0.0215499
ENSSSCG00000010302	USP54	100518042	ubiquitin specific peptidase 54	1794.48	-0.5037	0.162154	-3.1063	0.00189443	0.0215499
ENSSSCG00000008261	HK2	494561	hexokinase 2	2517.25	0.568195	0.183023	3.10449	0.00190604	0.0216405
ENSSSCG00000031112	TM4SF5	100513308	transmembrane 4 L six family member 5	7.25624	-4.18726	1.34882	-3.10438	0.00190676	0.0216405
ENSSSCG00000003844	TTC4	100513360	tetratricopeptide repeat domain 4	267.619	0.615053	0.198115	3.10452	0.00190586	0.0216405
ENSSSCG00000008340	ANTXR1	100513853	ANTXR cell adhesion molecule 1	2492.05	-0.789469	0.254383	-3.10347	0.00191264	0.0216938
ENSSSCG00000015582	PTPN14	100521917	protein tyrosine phosphatase non-receptor type 14	1118.96	-0.388554	0.12521	-3.10323	0.00191421	0.021698
ENSSSCG00000017738	ADAP2	100337675	ArfGAP with dual PH domains 2	74.2263	-1.67233	0.539326	-3.10077	0.00193018	0.0218653
ENSSSCG00000047303	ENSSSCG00000047303			7.96224	-2.72746	0.879985	-3.09943	0.00193891	0.0219505
ENSSSCG00000008801	SLC30A9	100192440	solute carrier family 30 member 9	1303.85	0.38582	0.124491	3.09919	0.00194048	0.0219547
ENSSSCG00000041708	ENSSSCG00000041708			8.98558	-2.85613	0.923309	-3.09336	0.00197902	0.0223767
ENSSSCG00000032241	GPNMB	100049669	glycoprotein nmb	613.478	-1.04947	0.33941	-3.09205	0.00198782	0.0224622
ENSSSCG00000017526	COPZ2	100519796	COPI coat complex subunit zeta 2	261.013	0.877962	0.283992	3.0915	0.0019915	0.0224898
ENSSSCG00000014627	SMPD1	100518980	sphingomyelin phosphodiesterase 1	1094.55	-0.881169	0.285074	-3.09101	0.00199474	0.0225124
ENSSSCG00000039514	ID3	100626978	inhibitor of DNA binding 3	3367.75	-0.70219	0.22729	-3.08941	0.00200557	0.0226206
ENSSSCG00000012323	TSPYL2	100519695	TSPY like 2	3922.67	0.515176	0.166787	3.08883	0.00200948	0.0226506
ENSSSCG00000016744	TMED4	100515808	transmembrane p24 trafficking protein 4	2196.13	0.384806	0.124661	3.08683	0.00202303	0.0227892
ENSSSCG00000013293	COMMD9	100524189	COMM domain containing 9	237.752	-0.603787	0.195656	-3.08597	0.00202889	0.0228175
ENSSSCG00000026038	DDX28	100621490	DEAD-box helicase 28	85.7442	0.918151	0.297541	3.0858	0.00203006	0.0228175
ENSSSCG00000037793	NIT1	100155270	nitrilase 1	1022.32	-0.527834	0.171044	-3.08595	0.002029	0.0228175
ENSSSCG00000034239	ZNF189	100515357	zinc finger protein 189	302.291	0.648247	0.210079	3.08572	0.00203057	0.0228175
ENSSSCG00000038364	ENSSSCG00000038364	110259217	mitochondrial ribosomal protein L23	621.617	-0.425809	0.138102	-3.0833	0.00204721	0.0229903
ENSSSCG00000030048	PLEKHG2	100739199	pleckstrin homology and RhoGEF domain containing G2	2670.33	-0.592242	0.192098	-3.08302	0.00204915	0.0229978
ENSSSCG00000000234	TAMALIN	100522015	trafficking regulator and scaffold protein tamalin	1217.91	-0.80443	0.260989	-3.08224	0.00205452	0.0230439
ENSSSCG00000016581	CALU	397301	calumenin	16610.2	0.395524	0.128339	3.08187	0.00205701	0.0230576
ENSSSCG00000012089	ADARB1	100154277	adenosine deaminase RNA specific B1	956.019	-0.43374	0.140789	-3.08078	0.00206456	0.0231089
ENSSSCG00000033262	CD74	396660	CD74 molecule	24709.7	-0.824104	0.267545	-3.08025	0.00206829	0.0231089
ENSSSCG00000001394	ENSSSCG00000001394			348.976	-0.958937	0.311329	-3.08014	0.00206906	0.0231089
ENSSSCG00000045134	FASTKD5	102167168	FAST kinase domains 5	301.736	0.651539	0.211531	3.08011	0.00206923	0.0231089
ENSSSCG00000037381	GET1	100625465	guided entry of tail-anchored proteins factor 1	335.998	0.485409	0.157565	3.08069	0.00206523	0.0231089
ENSSSCG00000001164	ZNF184	100620153	zinc finger protein 184	248.902	0.61229	0.198766	3.08045	0.00206688	0.0231089
ENSSSCG00000032330	ENSSSCG00000032330	100271931	Thy-1 cell surface antigen	589.278	-0.749443	0.243357	-3.07961	0.00207273	0.0231338
ENSSSCG00000056081	ZCCHC10	100524672	zinc finger CCHC-type containing 10	368.747	0.432111	0.140323	3.07941	0.00207412	0.0231351
ENSSSCG00000034493	ST3GAL6	100739492	ST3 beta-galactoside alpha-2,3-sialyltransferase 6	161.389	-1.09206	0.354727	-3.07859	0.00207983	0.0231846
ENSSSCG00000006564	RAB13	100154707	RAB13, member RAS oncogene family	2828.09	-0.504253	0.163812	-3.07823	0.00208232	0.0231981
ENSSSCG00000059551	EIF4EBP3	100529254	eukaryotic translation initiation factor 4E binding protein 3	212.77	0.781631	0.254037	3.07684	0.00209209	0.0232926
ENSSSCG00000014406	PRELID2	100524733	PRELI domain containing 2	1164.91	-0.626299	0.20362	-3.07582	0.00209922	0.0233577
ENSSSCG00000038948	ETS2	100154449	ETS proto-oncogene 2, transcription factor	24133.4	-0.35155	0.114307	-3.07548	0.00210161	0.02337
ENSSSCG00000015237	FLI1	100515914	Fli-1 proto-oncogene, ETS transcription factor	922.253	-1.06562	0.346526	-3.07516	0.00210392	0.0233783
ENSSSCG00000025787	TMEM72	100512136	transmembrane protein 72	164.649	-1.83945	0.598191	-3.07501	0.00210493	0.0233783
ENSSSCG00000023760	CLEC14A	100157365	C-type lectin domain containing 14A	1110.82	-1.13553	0.36944	-3.07365	0.00211455	0.0234106
ENSSSCG00000009545	COL4A2	100153454	collagen type IV alpha 2 chain	11391.2	-0.707911	0.230298	-3.0739	0.00211282	0.0234106
ENSSSCG00000061668	ENSSSCG00000061668			69.3055	1.02021	0.331901	3.07385	0.00211316	0.0234106
ENSSSCG00000005925	EXOSC4	100511875	exosome component 4	226.6	0.434092	0.141217	3.07394	0.00211251	0.0234106
ENSSSCG00000002281	FNTB	100512293	farnesyltransferase, CAAX box, beta	573.001	0.556708	0.181131	3.07351	0.00211558	0.0234106
ENSSSCG00000008275	TTC31	100518904	tetratricopeptide repeat domain 31	957.674	0.428679	0.139492	3.07314	0.00211821	0.0234255
ENSSSCG00000000936	SLC6A15	100628231	solute carrier family 6 member 15	65.9537	0.930192	0.302729	3.07268	0.00212142	0.0234467
ENSSSCG00000029279	GNA11	733588	G protein subunit alpha 11	1648.79	0.383772	0.124929	3.07192	0.00212688	0.0234785
ENSSSCG00000038459	SURF2	110256514	surfeit 2	156.376	0.866685	0.282115	3.07209	0.00212564	0.0234785
ENSSSCG00000008310	EXOC6B	100522368	exocyst complex component 6B	990.528	-0.547451	0.178233	-3.07155	0.0021295	0.0234931
ENSSSCG00000037312	TMEM234	100738478	transmembrane protein 234	41.1551	-1.06042	0.345305	-3.07097	0.00213365	0.0235245
ENSSSCG00000008242	KCMF1	100524080	potassium channel modulatory factor 1	3324.04	0.444937	0.144914	3.07036	0.002138	0.0235583
ENSSSCG00000010056	ENSSSCG00000010056	397095	gamma-glutamyltransferase 1	109.363	0.826621	0.269301	3.0695	0.00214418	0.0236119
ENSSSCG00000014628	APBB1	100519163	amyloid beta precursor protein binding family B member 1	1161.47	-0.693375	0.226004	-3.06797	0.00215515	0.0237185
ENSSSCG00000017393	CNTNAP1	100521039	contactin associated protein 1	100.713	-0.999979	0.326113	-3.06636	0.00216683	0.023818
ENSSSCG00000040452	TMEM241	102167268	transmembrane protein 241	523.524	0.494689	0.161319	3.06653	0.0021656	0.023818
ENSSSCG00000031659	SEPHS1	100626870	selenophosphate synthetase 1	407.003	-0.502739	0.163969	-3.06606	0.00216901	0.0238277
ENSSSCG00000017734	RHBDL3	100522032	rhomboid like 3	352.563	-1.201	0.391752	-3.06571	0.00217157	0.0238413
ENSSSCG00000010009	GAL3ST1	100155265	galactose-3-O-sulfotransferase 1	44.5971	1.45538	0.474809	3.06519	0.0021753	0.0238678
ENSSSCG00000011317	ENSSSCG00000011317	100151740	FYVE and coiled-coil domain autophagy adaptor 1	936.544	-0.455056	0.148526	-3.06381	0.00218535	0.0239637
ENSSSCG00000021285	RNF216	100625422	ring finger protein 216	1155.73	0.36325	0.118592	3.06303	0.00219106	0.0240117
ENSSSCG00000006521	ENTREP3	100511014	endosomal transmembrane epsin interactor 3	188.405	-1.25472	0.409906	-3.061	0.00220598	0.0241607
ENSSSCG00000024221	SMUG1	100153912	single-strand-selective monofunctional uracil-DNA glycosylase 1	687.363	-0.475205	0.155313	-3.05967	0.00221583	0.0242539
ENSSSCG00000013241	NR1H3	397553	nuclear receptor subfamily 1 group H member 3	632.653	-0.737269	0.240984	-3.05941	0.00221774	0.0242602
ENSSSCG00000025751	MDH1	396894	malate dehydrogenase 1	6845.92	0.69282	0.226545	3.0582	0.00222671	0.0243437
ENSSSCG00000001716	RCAN2	100738282	regulator of calcineurin 2	236.755	-0.675893	0.221027	-3.05796	0.0022285	0.0243486
ENSSSCG00000002000	IPO4	100157703	importin 4	836.055	0.513599	0.168046	3.0563	0.00224089	0.0244693
ENSSSCG00000040579	ZNF683	100524870	zinc finger protein 683	10.0811	-4.13311	1.35247	-3.05596	0.00224341	0.024482
ENSSSCG00000007067	JAG1	100156773	jagged canonical Notch ligand 1	2706.98	-0.616687	0.201982	-3.05317	0.00226438	0.024696
ENSSSCG00000031686	FAM104A	100518034	family with sequence similarity 104 member A	1387.91	0.308111	0.10103	3.04969	0.00229077	0.0249539
ENSSSCG00000038156	TMED7	100522183	transmembrane p24 trafficking protein 7	4935.02	0.488798	0.160272	3.0498	0.00228997	0.0249539
ENSSSCG00000006455	ENSSSCG00000006455	100154019	CD5 molecule like	43.6592	5.7488	1.88698	3.04657	0.00231472	0.025198
ENSSSCG00000024693	MRPL17	100512482	mitochondrial ribosomal protein L17	1541	0.414801	0.136161	3.0464	0.00231596	0.025198
ENSSSCG00000005311	CD72	100038011	CD72 molecule	114.701	-1.03743	0.340619	-3.04572	0.00232122	0.0252401
ENSSSCG00000028132	NAA20	100512320	N-alpha-acetyltransferase 20, NatB catalytic subunit	1560.24	-0.464626	0.152561	-3.04551	0.00232284	0.0252426
ENSSSCG00000052398	ENSSSCG00000052398			185.272	-1.28183	0.420986	-3.04482	0.0023282	0.0252857
ENSSSCG00000002036	ENSSSCG00000002036			1521.94	0.410211	0.134752	3.0442	0.00233297	0.0253224
ENSSSCG00000038522	FAM162B	100152527	family with sequence similarity 162 member B	524.413	-0.805428	0.264622	-3.04369	0.00233698	0.0253508
ENSSSCG00000013062	MTA2	100515941	metastasis associated 1 family member 2	3858.29	0.309548	0.101752	3.04217	0.00234876	0.0254481
ENSSSCG00000021130	RPP21	100152493	ribonuclease P/MRP subunit p21	165.235	-0.705366	0.231858	-3.04223	0.00234832	0.0254481
ENSSSCG00000063464	ENSSSCG00000063464			50.2711	1.22567	0.402978	3.04153	0.00235381	0.0254877
ENSSSCG00000013448	MKNK2	100517077	MAPK interacting serine/threonine kinase 2	14659.2	0.833075	0.273976	3.04069	0.00236038	0.0255436
ENSSSCG00000034841	RGS19	106508703	regulator of G protein signaling 19	458.848	-0.858692	0.282509	-3.03952	0.00236958	0.0256279
ENSSSCG00000009140	CASP6	100517293	caspase 6	605.348	-0.472322	0.155418	-3.03905	0.00237326	0.0256524
ENSSSCG00000013406	CTR9	100627268	CTR9 homolog, Paf1/RNA polymerase II complex component	743.91	0.376236	0.123901	3.03659	0.00239269	0.0258444
ENSSSCG00000013589	SNAPC2	100520776	small nuclear RNA activating complex polypeptide 2	447.343	0.503077	0.16569	3.03626	0.0023953	0.0258444
ENSSSCG00000015780	STOX2	100156897	storkhead box 2	197.346	-0.658646	0.216919	-3.03637	0.00239444	0.0258444
ENSSSCG00000006696	GJA5	100157795	gap junction protein alpha 5	573.057	-1.02849	0.338802	-3.03566	0.00240009	0.0258808
ENSSSCG00000038632	ADNP2	100522237	ADNP homeobox 2	714.413	0.362626	0.119469	3.03531	0.0024029	0.0258957
ENSSSCG00000010600	CALHM2	100157433	calcium homeostasis modulator protein 2	148.712	-1.28191	0.422511	-3.03402	0.00241318	0.0259774
ENSSSCG00000015982	HOXD9	110255183	homeobox D9	378.013	-1.04368	0.343994	-3.034	0.00241334	0.0259774
ENSSSCG00000012964	TSGA10IP	100516590	testis specific 10 interacting protein	23.0286	1.41738	0.467221	3.03364	0.00241619	0.0259926
ENSSSCG00000040786	SPTBN1	100516258	spectrin beta, non-erythrocytic 1	16386.2	-0.424209	0.139873	-3.03282	0.00242276	0.0260479
ENSSSCG00000035971	DUSP2	100622812	dual specificity phosphatase 2	705.013	-0.703327	0.231949	-3.03224	0.00242743	0.0260821
ENSSSCG00000020720	IRAG1	100739522	inositol 1,4,5-triphosphate receptor associated 1	214.712	-0.944151	0.311397	-3.03199	0.00242947	0.0260821
ENSSSCG00000034624	TMEM50B	100532728	transmembrane protein 50B	1556.95	0.500044	0.164928	3.03189	0.00243025	0.0260821
ENSSSCG00000032877	MEGF10	100515713	multiple EGF like domains 10	167.924	-1.6011	0.528139	-3.03159	0.00243268	0.0260928
ENSSSCG00000029227	LDB2	100513100	LIM domain binding 2	617.463	-0.952583	0.314256	-3.03123	0.00243559	0.0261086
ENSSSCG00000023091	PEX19	100154884	peroxisomal biogenesis factor 19	2089.36	-0.267602	0.0883121	-3.03019	0.002444	0.0261833
ENSSSCG00000013022	PYGM	733659	glycogen phosphorylase, muscle associated	84.4597	0.898593	0.296611	3.02954	0.00244927	0.0262243
ENSSSCG00000005689	FNBP1	100154729	formin binding protein 1	2915.85	-0.457565	0.151059	-3.02906	0.00245318	0.0262506
ENSSSCG00000006347	DUSP12	100156895	dual specificity phosphatase 12	517.363	0.477724	0.157761	3.02815	0.00246053	0.0263138
ENSSSCG00000019165	ssc-mir-143	100498761	microRNA mir-143	5.98813	-3.83636	1.26701	-3.02789	0.00246266	0.0263211
ENSSSCG00000002440	CCDC88C	100152429	coiled-coil domain containing 88C	540.94	-0.72729	0.240562	-3.02329	0.00250042	0.0266904
ENSSSCG00000011451	ITIH3	100157235	inter-alpha-trypsin inhibitor heavy chain 3	673.988	0.625384	0.206858	3.02326	0.0025007	0.0266904
ENSSSCG00000011750	PLD1	100519446	phospholipase D1	115.076	-0.995277	0.329219	-3.02314	0.00250163	0.0266904
ENSSSCG00000022659	CLTC	100271929	clathrin heavy chain	5578.97	0.42378	0.140194	3.02281	0.00250436	0.0267039
ENSSSCG00000041735	ENSSSCG00000041735			113.085	-1.03802	0.3436	-3.02103	0.00251919	0.0268462
ENSSSCG00000009176	LAMTOR3	100526122	late endosomal/lysosomal adaptor, MAPK and MTOR activator 3	864.809	0.514014	0.170208	3.01991	0.00252853	0.02693
ENSSSCG00000017042	UBLCP1	100519748	ubiquitin like domain containing CTD phosphatase 1	743.625	0.601434	0.199183	3.0195	0.0025319	0.02695
ENSSSCG00000037314	TMCO1	100151809	transmembrane and coiled-coil domains 1	1589.52	0.493828	0.163568	3.01909	0.00253533	0.0269708
ENSSSCG00000008169	TBC1D8	100519950	TBC1 domain family member 8	612.474	-0.68764	0.227861	-3.01781	0.00254609	0.0270693
ENSSSCG00000020666	EHD4	100738234	EH domain containing 4	2244.84	-0.4005	0.132771	-3.01647	0.00255733	0.0271571
ENSSSCG00000010479	RBP4	397124	retinol binding protein 4	46309.8	-0.579331	0.192049	-3.01657	0.00255649	0.0271571
ENSSSCG00000005358	SHB	100153587	SH2 domain containing adaptor protein B	2726.57	0.624114	0.206937	3.01596	0.00256168	0.0271874
ENSSSCG00000036350	ENSSSCG00000036350	100521762	heterogeneous nuclear ribonucleoprotein A2/B1	18927.7	-0.280861	0.0931488	-3.01519	0.00256822	0.0272408
ENSSSCG00000045502	WDFY4	100157904	WDFY family member 4	84.9539	-1.32429	0.439365	-3.01411	0.00257732	0.0273214
ENSSSCG00000001916	INSYN1	100156505	inhibitory synaptic factor 1	18.9207	1.66604	0.552794	3.01386	0.00257948	0.0273284
ENSSSCG00000003458	EFHD2	100520743	EF-hand domain family member D2	6842.27	0.369651	0.122675	3.01325	0.00258463	0.0273643
ENSSSCG00000022559	USP14	100625317	ubiquitin specific peptidase 14	1713.18	0.381045	0.126463	3.01311	0.00258589	0.0273643
ENSSSCG00000017155	EIF4A3	100101926	eukaryotic translation initiation factor 4A3	3439.68	0.483089	0.160358	3.01256	0.00259051	0.0273973
ENSSSCG00000009627	C8orf58			445.182	-0.560434	0.186067	-3.01201	0.00259524	0.0274313
ENSSSCG00000052605	ENSSSCG00000052605	100520008	G protein subunit gamma 14	9.39283	2.18162	0.724992	3.00917	0.00261965	0.027671
ENSSSCG00000038077	PPP1R14A	397610	protein phosphatase 1 regulatory inhibitor subunit 14A	636.032	-0.490253	0.162928	-3.00901	0.00262097	0.027671
ENSSSCG00000013318	RCN1	100516484	reticulocalbin 1	2775.29	0.7556	0.251202	3.00794	0.00263026	0.027753
ENSSSCG00000009904	DYNLL1	100157773	dynein light chain LC8-type 1	925.586	-0.32865	0.109303	-3.00679	0.00264024	0.0278385
ENSSSCG00000000712	VWF	399543	von Willebrand factor	6831.16	-1.01198	0.336581	-3.00665	0.00264143	0.0278385
ENSSSCG00000034716	CCDC137	100626340	coiled-coil domain containing 137	337.922	0.650384	0.216379	3.00576	0.00264918	0.0278878
ENSSSCG00000040535	LY6E	110260192	lymphocyte antigen 6 family member E	1048.75	-0.963022	0.32038	-3.00587	0.00264822	0.0278878
ENSSSCG00000001834	MFGE8	397545	milk fat globule EGF and factor V/VIII domain containing	4290.6	-0.698765	0.232517	-3.00523	0.00265384	0.0279178
ENSSSCG00000011474	PXK	100515860	PX domain containing serine/threonine kinase like	2557.77	0.403415	0.134244	3.00508	0.00265511	0.0279178
ENSSSCG00000022256	DEPP1	100621791	DEPP autophagy regulator 1	2197.97	-0.898766	0.299173	-3.00417	0.00266307	0.0279691
ENSSSCG00000001702	SLC35B2	100516086	solute carrier family 35 member B2	2424.8	0.322524	0.107356	3.00425	0.00266239	0.0279691
ENSSSCG00000010312	PLAU	396985	plasminogen activator, urokinase	66152.5	-0.638205	0.212549	-3.00263	0.00267658	0.0280948
ENSSSCG00000003651	RHBDL2	100514296	rhomboid like 2	181.781	-1.09607	0.365068	-3.00238	0.00267876	0.0281014
ENSSSCG00000035090	RAC1	100627149	Rac family small GTPase 1	16274.1	-0.247796	0.0825513	-3.00173	0.00268452	0.0281456
ENSSSCG00000018029	ZNF286A	106504195	zinc finger protein 286A	205.916	0.795496	0.265146	3.00022	0.00269786	0.0282691
ENSSSCG00000036534	MYOM3	102166275	myomesin 3	71.2313	-1.82379	0.607943	-2.99994	0.00270036	0.028279
ENSSSCG00000040922	IP6K2	100523922	inositol hexakisphosphate kinase 2	958.786	-0.462148	0.154086	-2.99929	0.00270613	0.0283231
ENSSSCG00000030026	SORCS1	100155686	sortilin related VPS10 domain containing receptor 1	95.6148	-0.945142	0.315157	-2.99896	0.00270904	0.0283372
ENSSSCG00000006232	RAB2A	100151822	RAB2A, member RAS oncogene family	4027.49	0.362306	0.120834	2.99839	0.00271412	0.028374
ENSSSCG00000033880	ENSSSCG00000033880	110259221	tetraspanin 32	25.9834	-2.50371	0.835211	-2.99769	0.0027203	0.0284223
ENSSSCG00000011538	LMCD1	494020	LIM and cysteine rich domains 1	660.728	-0.551227	0.183904	-2.99736	0.00272329	0.0284371
ENSSSCG00000039171	MRTFB	100626101	myocardin related transcription factor B	1059.16	-0.372867	0.124463	-2.99581	0.00273716	0.0285656
ENSSSCG00000002406	AHSA1	100626607	activator of HSP90 ATPase activity 1	2724.76	0.332805	0.111097	2.99563	0.00273879	0.0285662
ENSSSCG00000010484	NOC3L	100158153	NOC3 like DNA replication regulator	200.866	0.94055	0.314037	2.99503	0.00274416	0.0286058
ENSSSCG00000008000	RPUSD1	100524553	RNA pseudouridine synthase domain containing 1	1113.63	0.541556	0.180906	2.99357	0.00275731	0.0287263
ENSSSCG00000014538	MGAT1	780412	alpha-1,3-mannosyl-glycoprotein 2-beta-N-acetylglucosaminyltransferase	3821.83	0.490651	0.163942	2.99283	0.00276407	0.0287637
ENSSSCG00000024494	ST6GALNAC3	100512173	ST6 N-acetylgalactosaminide alpha-2,6-sialyltransferase 3	48.9555	-1.30878	0.437282	-2.993	0.00276252	0.0287637
ENSSSCG00000039330	ANO8	110259324	anoctamin 8	737.468	-0.939358	0.313918	-2.99237	0.00276825	0.0287865
ENSSSCG00000004751	CHP1	100621371	calcineurin like EF-hand protein 1	8484.04	0.824676	0.275605	2.99224	0.00276943	0.0287865
ENSSSCG00000015129	ARHGEF12	100523324	Rho guanine nucleotide exchange factor 12	1841.3	-0.47898	0.160101	-2.99173	0.00277401	0.0288176
ENSSSCG00000030849	ENSSSCG00000030849	100515520	ribosomal protein L39	5559.49	-0.349276	0.116814	-2.99001	0.00278971	0.0289642
ENSSSCG00000012027	ADAMTS5	100522952	ADAM metallopeptidase with thrombospondin type 1 motif 5	396.201	-0.972497	0.325357	-2.98902	0.00279874	0.0289736
ENSSSCG00000009298	CDK8	100739805	cyclin dependent kinase 8	1131.38	0.437018	0.14619	2.98938	0.0027954	0.0289736
ENSSSCG00000036814	CLEC11A	100620310	C-type lectin domain containing 11A	52.8972	1.11098	0.371636	2.98942	0.00279503	0.0289736
ENSSSCG00000036724	CRYAB	100519789	crystallin alpha B	9751.53	0.72605	0.242892	2.98919	0.0027972	0.0289736
ENSSSCG00000000141	EIF3D	100512835	eukaryotic translation initiation factor 3 subunit D	4864.86	0.290454	0.0971769	2.98892	0.00279969	0.0289736
ENSSSCG00000056724	ENSSSCG00000056724			306.089	0.597851	0.200026	2.98886	0.00280019	0.0289736
ENSSSCG00000013838	AKAP8L	100518955	A-kinase anchoring protein 8 like	1949.93	0.323436	0.108224	2.98858	0.00280278	0.0289839
ENSSSCG00000003983	SMAP2	100145888	small ArfGAP2	953.172	-0.494685	0.165562	-2.98792	0.00280884	0.0290135
ENSSSCG00000005316	TPM2	396693	tropomyosin 2	2565.73	-0.51038	0.170813	-2.98794	0.0028086	0.0290135
ENSSSCG00000006852	NTNG1	100152257	netrin G1	103.112	0.934569	0.312853	2.98725	0.00281503	0.0290609
ENSSSCG00000033123	TMEM97	110256064	transmembrane protein 97	682.128	-0.361864	0.121146	-2.987	0.00281733	0.0290681
ENSSSCG00000032532	CHRM2	397498	cholinergic receptor muscarinic 2	20.0276	-1.87829	0.628933	-2.98647	0.00282214	0.0290857
ENSSSCG00000013888	JAK3	100518649	Janus kinase 3	250.236	-1.42654	0.477703	-2.98625	0.00282419	0.0290857
ENSSSCG00000034465	LRP10	100233190	LDL receptor related protein 10	9091.5	-0.397243	0.13303	-2.98612	0.00282544	0.0290857
ENSSSCG00000038520	MED20	100157502	mediator complex subunit 20	355.087	0.742491	0.248638	2.98623	0.00282438	0.0290857
ENSSSCG00000003403	CENPS	100522376	apoptosis-inducing, TAF9-like domain 1	20.4727	1.59796	0.535293	2.9852	0.00283388	0.0291561
ENSSSCG00000030283	ZRSR2	100157636	zinc finger CCCH-type, RNA binding motif and serine/arginine rich 2	316.016	0.586317	0.196451	2.98454	0.00284003	0.0292028
ENSSSCG00000042365	ENSSSCG00000042365			16.4662	-2.45667	0.82382	-2.98205	0.00286324	0.0294248
ENSSSCG00000036620	DPH2	100736914	diphthamide biosynthesis 2	261.022	0.731139	0.245197	2.98185	0.00286516	0.0294279
ENSSSCG00000010683	GRK5	100152937	G protein-coupled receptor kinase 5	3241.5	-0.631877	0.211938	-2.98142	0.0028691	0.0294351
ENSSSCG00000025355	ZNF146	100621065	zinc finger protein 146	701.524	0.480871	0.161288	2.98144	0.002869	0.0294351
ENSSSCG00000009037	ZNF827	100523980	zinc finger protein 827	172.057	-0.675267	0.226526	-2.98097	0.00287341	0.0294626
ENSSSCG00000009061	NAA15	100513554	N-alpha-acetyltransferase 15, NatA auxiliary subunit	1387.55	0.489971	0.164387	2.9806	0.00287685	0.0294812
ENSSSCG00000005440	ENSSSCG00000005440	100156819	actin binding transcription modulator	222.812	0.812253	0.272599	2.97966	0.00288571	0.0295553
ENSSSCG00000005518	ENSSSCG00000005518	396733	glycoprotein alpha-galactosyltransferase 1 (inactive)	2423.1	-0.657389	0.22076	-2.97784	0.00290283	0.0296972
ENSSSCG00000013360	TMEM86A	100523718	transmembrane protein 86A	372.437	-0.446686	0.149999	-2.97793	0.002902	0.0296972
ENSSSCG00000009445	PCDH8	100155738	protocadherin-8	21.6964	1.42123	0.477356	2.97729	0.00290811	0.0297344
ENSSSCG00000011495	PRICKLE2	100520050	prickle planar cell polarity protein 2	725.649	-0.564187	0.189604	-2.97561	0.00292404	0.0298805
ENSSSCG00000039426	FSTL1	110256417	follistatin like 1	6070.75	-0.800243	0.268991	-2.97498	0.00293007	0.0299085
ENSSSCG00000022417	HNF1B	397002	HNF1 homeobox B	4361.51	-0.999477	0.335953	-2.97505	0.00292944	0.0299085
ENSSSCG00000050998	DDIT3	100240743	DNA damage inducible transcript 3	2598.67	0.998019	0.335502	2.9747	0.00293275	0.029919
ENSSSCG00000002354	COQ6	100155731	coenzyme Q6, monooxygenase	637.587	0.677879	0.227979	2.97342	0.00294499	0.030027
ENSSSCG00000058354	ENSSSCG00000058354			22.7335	-1.47777	0.497049	-2.97308	0.00294827	0.0300435
ENSSSCG00000008070	CENPP	100623867	centromere protein P	66.0266	0.794784	0.267344	2.97289	0.00295011	0.0300454
ENSSSCG00000015781	ENPP6	100152050	ectonucleotide pyrophosphatase/phosphodiesterase 6	105.05	-1.27021	0.427313	-2.97256	0.00295323	0.0300461
ENSSSCG00000008604	WDR35	100519954	WD repeat domain 35	483.217	0.45234	0.152173	2.97254	0.00295348	0.0300461
ENSSSCG00000009974	EWSR1	100156911	EWS RNA binding protein 1	6341.46	-0.2976	0.100149	-2.97159	0.00296264	0.0301224
ENSSSCG00000062678	ENSSSCG00000062678	110255331	acyl-coenzyme A thioesterase 1-like	288.87	-0.887389	0.298661	-2.97122	0.00296617	0.0301414
ENSSSCG00000060487	ENSSSCG00000060487			6.63283	4.04814	1.36272	2.97063	0.0029719	0.0301827
ENSSSCG00000038374	CIART	100156195	circadian associated repressor of transcription	565.895	-0.46829	0.157698	-2.96953	0.00298253	0.0302738
ENSSSCG00000015814	ENSSSCG00000015814	100624903	transforming acidic coiled-coil containing protein 1	448.24	-0.896214	0.301848	-2.96909	0.00298686	0.0303007
ENSSSCG00000003586	EPB41	100515614	erythrocyte membrane protein band 4.1	1763.63	0.44505	0.149903	2.96892	0.00298852	0.0303007
ENSSSCG00000037416	CLIC5	100154589	chloride intracellular channel 5	298.97	-0.738528	0.248793	-2.96844	0.00299312	0.0303304
ENSSSCG00000037106	ECRG4	100512958	ECRG4 augurin precursor	5.72086	-4.25431	1.43327	-2.96826	0.00299493	0.0303318
ENSSSCG00000008957	AMCF-II	396900	alveolar macrophage-derived chemotactic factor-II	910.298	-1.78252	0.600988	-2.96598	0.00301717	0.03054
ENSSSCG00000039300	IL27	493187	interleukin 27	384.33	-0.7493	0.252834	-2.96361	0.00304053	0.0307594
ENSSSCG00000008583	ITSN2	100520835	intersectin 2	1701.35	-0.488319	0.164866	-2.96192	0.00305727	0.0309115
ENSSSCG00000030560	IGF1R	397350	insulin like growth factor 1 receptor	1953.05	-0.514036	0.173604	-2.96097	0.00306668	0.030977
ENSSSCG00000039285	MFN1	100627612	mitofusin 1	1583.49	0.387014	0.130715	2.96074	0.00306904	0.030977
ENSSSCG00000037151	MIEF2	110256130	mitochondrial elongation factor 2	231.67	0.559494	0.188965	2.96083	0.00306813	0.030977
ENSSSCG00000030295	NUTF2	100520245	nuclear transport factor 2	1355.26	0.37438	0.126462	2.96041	0.00307229	0.030977
ENSSSCG00000007342	RPRD1B	100157347	regulation of nuclear pre-mRNA domain containing 1B	3245.21	-0.673279	0.227423	-2.96047	0.00307172	0.030977
ENSSSCG00000034178	AIF1L	100624075	allograft inflammatory factor 1 like	255.328	-0.901666	0.304656	-2.95962	0.00308014	0.031037
ENSSSCG00000047512	ENSSSCG00000047512			18.7617	1.65791	0.560206	2.95947	0.00308165	0.031037
ENSSSCG00000000619	FAM234B	100514349	family with sequence similarity 234 member B	91.797	-1.13523	0.383648	-2.95903	0.0030861	0.0310646
ENSSSCG00000025698	SERPINE1	396945	serpin family E member 1	54615.4	-0.512501	0.173216	-2.95873	0.00308908	0.0310773
ENSSSCG00000006874	PALMD	654413	palmdelphin	325.355	-1.26093	0.426323	-2.9577	0.00309945	0.0311644
ENSSSCG00000007433	PCIF1	100153535	phosphorylated CTD interacting factor 1	1892.17	-0.414172	0.140083	-2.95662	0.00311036	0.0312568
ENSSSCG00000015115	CBL	100518854	Cbl proto-oncogene	685.109	-0.563784	0.190713	-2.95619	0.00311468	0.0312829
ENSSSCG00000017773	SUPT6H	100517854	SPT6 homolog, histone chaperone and transcription elongation factor	8061.38	0.413335	0.139874	2.95506	0.00312612	0.0313805
ENSSSCG00000027916	ENSSSCG00000027916	100736805	peroxisomal biogenesis factor 10	1643.92	0.482484	0.163365	2.95341	0.00314287	0.0315312
ENSSSCG00000058042	ELMO1	100522109	engulfment and cell motility 1	1477.46	-0.600536	0.203431	-2.95204	0.00315685	0.031619
ENSSSCG00000033189	ENSSSCG00000033189	100516512	family with sequence similarity 107 member A	526.907	-0.692121	0.234435	-2.95229	0.00315422	0.031619
ENSSSCG00000000684	USP5	100155342	ubiquitin specific peptidase 5	804.463	0.792527	0.26846	2.95212	0.00315599	0.031619
ENSSSCG00000032467	RAB5C	100523862	RAB5C, member RAS oncogene family	3290.25	-0.254648	0.0862805	-2.9514	0.00316337	0.0316668
ENSSSCG00000013585	EVI5L	100519944	ecotropic viral integration site 5 like	394.117	0.596234	0.202078	2.95052	0.0031724	0.0317398
ENSSSCG00000001986	NFATC4	100154469	nuclear factor of activated T cells 4	1748.25	-0.968138	0.328152	-2.95027	0.00317494	0.0317476
ENSSSCG00000059094	ENSSSCG00000059094			29.8714	-1.57397	0.533541	-2.95005	0.00317722	0.031753
ENSSSCG00000010247	DDX21	100153111	DExD-box helicase 21	4333.35	0.612492	0.207732	2.94847	0.00319349	0.031828
ENSSSCG00000011399	GNAI2	397523	G protein subunit alpha i2	10311.9	-0.464548	0.157537	-2.94882	0.00318989	0.031828
ENSSSCG00000034689	GPIHBP1	100515895	glycosylphosphatidylinositol anchored high density lipoprotein binding protein 1	67.8572	-1.6713	0.56682	-2.94856	0.00319258	0.031828
ENSSSCG00000008245	TMSB10	100037998	thymosin beta 10	9180.54	-0.633065	0.214667	-2.94905	0.00318749	0.031828
ENSSSCG00000003241	ZNF614	100516977	zinc finger protein 614	68.9636	0.730202	0.247646	2.94857	0.00319247	0.031828
ENSSSCG00000001537	ZNF76	106504047	zinc finger protein 76	1003.35	-0.577559	0.196007	-2.94662	0.00321271	0.032002
ENSSSCG00000002990	CCNP			9.27976	2.51791	0.854645	2.94615	0.00321754	0.0320326
ENSSSCG00000012131	MOSPD2	100153601	motile sperm domain containing 2	689.457	0.532061	0.180769	2.94332	0.00324711	0.0323091
ENSSSCG00000014044	NSD1	100524976	nuclear receptor binding SET domain protein 1	796.323	-0.537095	0.182542	-2.94231	0.0032577	0.0323969
ENSSSCG00000009377	THSD1	100513373	thrombospondin type 1 domain containing 1	389.191	-1.18912	0.404201	-2.94191	0.0032619	0.0324136
ENSSSCG00000038992	TUBB6	100623583	tubulin beta 6 class V	2527.35	-0.541438	0.184049	-2.94181	0.00326296	0.0324136
ENSSSCG00000011215	OXSM	102162360	3-oxoacyl-ACP synthase, mitochondrial	120.069	-0.6938	0.235904	-2.94103	0.00327123	0.0324691
ENSSSCG00000055606	PLK4	100517044	polo like kinase 4	36.2691	1.31291	0.446423	2.94095	0.00327213	0.0324691
ENSSSCG00000034913	GINS1	106504085	GINS complex subunit 1	19.9195	-2.42117	0.823331	-2.9407	0.00327472	0.0324771
ENSSSCG00000039351	PIGH	100151845	phosphatidylinositol glycan anchor biosynthesis class H	134.961	0.872736	0.29684	2.94009	0.00328121	0.0325237
ENSSSCG00000010571	ARMH3	100156620	armadillo like helical domain containing 3	478.208	-0.457412	0.155623	-2.93923	0.00329024	0.0325954
ENSSSCG00000014822	ENSSSCG00000014822	100516147	Rho guanine nucleotide exchange factor 17	1204.11	-0.879568	0.299422	-2.93756	0.00330811	0.0327546
ENSSSCG00000002822	AMFR	100516197	autocrine motility factor receptor	3407.33	0.313917	0.106878	2.93714	0.0033125	0.0327623
ENSSSCG00000032284	CCND3	780426	cyclin D3	1443.7	-0.305015	0.103842	-2.93731	0.00331073	0.0327623
ENSSSCG00000011110	CCDC3	100510975	coiled-coil domain-containing protein 3	851.31	-0.648944	0.22102	-2.93613	0.00332333	0.0328337
ENSSSCG00000004101	LRP11	100153355	LDL receptor related protein 11	130.033	-1.02983	0.350728	-2.93627	0.0033218	0.0328337
ENSSSCG00000006457	FCRL3	100158069	Fc receptor-like protein 3	17.873	-2.13562	0.727423	-2.93587	0.00332615	0.0328437
ENSSSCG00000008888	NPY1R	397547	neuropeptide Y receptor Y1	29.2747	-2.25456	0.76803	-2.93551	0.00333001	0.032864
ENSSSCG00000032481	DPM2	100522057	dolichyl-phosphate mannosyltransferase subunit 2, regulatory	305.123	-0.490429	0.167083	-2.93523	0.00333296	0.0328752
ENSSSCG00000008836	SCFD2	100738927	sec1 family domain containing 2	338.213	0.781483	0.26626	2.93504	0.00333505	0.032878
ENSSSCG00000027859	HDAC7	100627559	histone deacetylase 7	9310.93	-0.484008	0.164919	-2.93482	0.00333738	0.0328831
ENSSSCG00000015324	GNG11	100522202	G protein subunit gamma 11	3302.46	-0.812402	0.277176	-2.931	0.00337873	0.033224
ENSSSCG00000007984	MRPL28	100524194	mitochondrial ribosomal protein L28	1035.29	0.349843	0.119355	2.93111	0.00337754	0.033224
ENSSSCG00000007034	PSD3	100623956	pleckstrin and Sec7 domain containing 3	469.087	-0.632583	0.215829	-2.93095	0.0033793	0.033224
ENSSSCG00000036886	ZNF792	102158403	zinc finger protein 792	687.448	0.78004	0.26613	2.93104	0.00337825	0.033224
ENSSSCG00000029649	IFT46	100622760	intraflagellar transport 46	594.699	-0.462755	0.157921	-2.93029	0.00338644	0.0332762
ENSSSCG00000000136	CSF2RB	100153254	colony stimulating factor 2 receptor subunit beta	688.277	-0.999111	0.341089	-2.92918	0.00339859	0.0332785
ENSSSCG00000029838	FZD2			193.278	-1.0788	0.368249	-2.92954	0.0033946	0.0332785
ENSSSCG00000008979	NUP54	100512118	nucleoporin 54	1411.46	0.450409	0.153764	2.92922	0.00339813	0.0332785
ENSSSCG00000037534	OPCML	100738337	opioid binding protein/cell adhesion molecule like	5.1487	-4.52939	1.54607	-2.92961	0.00339382	0.0332785
ENSSSCG00000025822	SFRP1	100621622	secreted frizzled related protein 1	340.488	-0.736798	0.251494	-2.92968	0.00339309	0.0332785
ENSSSCG00000032996	SLC7A5			2106.65	0.596174	0.203535	2.9291	0.0033995	0.0332785
ENSSSCG00000036747	WAS	445527	WASP actin nucleation promoting factor	158.436	-0.589845	0.201341	-2.92958	0.00339422	0.0332785
ENSSSCG00000009852	VSIG10	100153531	V-set and immunoglobulin domain containing 10	310.105	-0.397811	0.135857	-2.92815	0.00340981	0.0333614
ENSSSCG00000031925	ENSSSCG00000031925	100622375	SH3 and multiple ankyrin repeat domains 3	638.537	-1.07751	0.36813	-2.92698	0.00342275	0.0334519
ENSSSCG00000022804	RHOJ	100155474	ras homolog family member J	1260.15	-0.822131	0.280872	-2.92706	0.00342178	0.0334519
ENSSSCG00000028297	APH1A	100154978	aph-1 homolog A, gamma-secretase subunit	2116.83	-0.40414	0.138118	-2.92606	0.00343289	0.033533
ENSSSCG00000008239	CAPG	100519653	capping actin protein, gelsolin like	753.952	-0.63948	0.218583	-2.92557	0.0034383	0.0335621
ENSSSCG00000034321	TP53INP1	100157451	tumor protein p53 inducible nuclear protein 1	2360.04	-0.62334	0.213075	-2.92545	0.00343956	0.0335621
ENSSSCG00000021557	SULT1A3	396640	sulfotransferase family 1A member 3	3174.33	-0.918351	0.314042	-2.92429	0.00345239	0.0336511
ENSSSCG00000027594	USP16	100623735	ubiquitin specific peptidase 16	743.313	0.520541	0.178002	2.92436	0.00345169	0.0336511
ENSSSCG00000060757	ENSSSCG00000060757			6.47119	3.5081	1.2	2.92342	0.00346204	0.0337271
ENSSSCG00000016982	ENSSSCG00000016982	100521048	biorientation of chromosomes in cell division 1	1810.38	0.657395	0.224903	2.92301	0.00346663	0.0337401
ENSSSCG00000030681	MYBPH	613132	myosin binding protein H	402.716	-1.20658	0.412792	-2.92297	0.00346709	0.0337401
ENSSSCG00000016907	DHX29	100514880	DExH-box helicase 29	369.146	0.484199	0.165761	2.92107	0.00348828	0.0339281
ENSSSCG00000022801	S100PBP	100621255	S100P binding protein	251.379	-0.594112	0.203427	-2.92052	0.00349447	0.0339701
ENSSSCG00000031493	CYBA	397507	cytochrome b-245 alpha chain	1640.86	-0.54925	0.188088	-2.92018	0.00349834	0.0339713
ENSSSCG00000003195	PNKP	100522442	polynucleotide kinase 3'-phosphatase	4508.26	0.392551	0.134422	2.92029	0.00349709	0.0339713
ENSSSCG00000036418	SLC8A1	100622020	solute carrier family 8 member A1	688.847	-0.804098	0.275421	-2.91953	0.00350562	0.0340238
ENSSSCG00000004358	ASCC3	100625273	activating signal cointegrator 1 complex subunit 3	774.745	0.530177	0.181662	2.91849	0.00351735	0.0340748
ENSSSCG00000000635	ENSSSCG00000000635	100518306	mago homolog B, exon junction complex subunit	82.4742	1.18527	0.406137	2.9184	0.00351838	0.0340748
ENSSSCG00000002995	ENSSSCG00000002995	100523673	egl-9 family hypoxia inducible factor 2	1172.65	-0.366003	0.125402	-2.91863	0.0035157	0.0340748
ENSSSCG00000055858	ENSSSCG00000055858			17.6707	-2.35998	0.808641	-2.91845	0.00351777	0.0340748
ENSSSCG00000031082	ATP13A2	100523971	ATPase cation transporting 13A2	864.316	0.539405	0.184967	2.91622	0.00354301	0.034295
ENSSSCG00000005532	MRRF	100515005	mitochondrial ribosome recycling factor	336.589	-0.416676	0.14295	-2.91484	0.00355868	0.0344284
ENSSSCG00000019418	SNORA4			38.8616	1.02666	0.352385	2.91345	0.00357458	0.0345638
ENSSSCG00000025537	PTPN6	100171389	protein tyrosine phosphatase non-receptor type 6	506.496	-0.452544	0.155416	-2.91182	0.00359328	0.0347261
ENSSSCG00000063493	ENSSSCG00000063493			7.33221	-4.27922	1.47	-2.91104	0.00360228	0.0347946
ENSSSCG00000010131	TXNRD2	100156736	thioredoxin reductase 2	73.3449	-0.749876	0.257649	-2.91046	0.003609	0.0348409
ENSSSCG00000037358	ENSSSCG00000037358	733603	serum amyloid A-3 protein	2031.95	-1.79311	0.616428	-2.90887	0.00362735	0.0349995
ENSSSCG00000000295	NCKAP1L	102162203	NCK associated protein 1 like	214.656	-1.16056	0.399111	-2.90787	0.00363902	0.0350935
ENSSSCG00000029186	SEZ6L2	100622262	seizure related 6 homolog like 2	7.91545	-3.99326	1.37354	-2.90727	0.00364595	0.0351416
ENSSSCG00000007901	CIITA	106509697	class II major histocompatibility complex transactivator	2978.23	-0.802155	0.275935	-2.90704	0.00364868	0.0351492
ENSSSCG00000004983	ENSSSCG00000004983	100155295	MIA SH3 domain ER export factor 2	1185.13	0.655964	0.225718	2.90613	0.00365932	0.0352331
ENSSSCG00000062432	ENSSSCG00000062432			16.5253	-1.95648	0.673645	-2.90431	0.00368058	0.035419
ENSSSCG00000061084	ENSSSCG00000061084			450.914	-0.953158	0.328362	-2.90277	0.00369884	0.0355648
ENSSSCG00000029339	SPATA2L	100415811	spermatogenesis associated 2 like	64.6462	0.905201	0.311848	2.9027	0.00369965	0.0355648
ENSSSCG00000006717	PHGDH	100144529	phosphoglycerate dehydrogenase	746.737	0.84973	0.292816	2.90192	0.00370881	0.035634
ENSSSCG00000017429	P3H4	100526242	prolyl 3-hydroxylase family member 4 (inactive)	495.179	0.935441	0.322488	2.9007	0.00372333	0.0357274
ENSSSCG00000014921	PRSS23	100520683	serine protease 23	18431.7	-0.66714	0.23	-2.9006	0.00372444	0.0357274
ENSSSCG00000025869	CABP7	100738645	calcium binding protein 7	7.91421	3.92409	1.35306	2.90016	0.00372973	0.0357593
ENSSSCG00000023737	CSF2	397208	colony stimulating factor 2	481.338	-0.916952	0.316201	-2.8999	0.00373276	0.0357695
ENSSSCG00000034156	GTF2F2	100626869	general transcription factor IIF subunit 2	1061.24	0.40603	0.140135	2.89742	0.0037624	0.0359587
ENSSSCG00000010879	KIF26B	100516102	kinesin family member 26B	608.318	-0.60655	0.209331	-2.89757	0.00376067	0.0359587
ENSSSCG00000017496	MIEN1	100516461	migration and invasion enhancer 1	934.73	-0.452314	0.156109	-2.89742	0.00376241	0.0359587
ENSSSCG00000005629	PIP5KL1	100523714	phosphatidylinositol-4-phosphate 5-kinase like 1	75.0547	0.893605	0.308379	2.89775	0.00375846	0.0359587
ENSSSCG00000003317	ZNF787	100521379	zinc finger protein 787	905.181	0.360758	0.124507	2.89749	0.00376167	0.0359587
ENSSSCG00000009360	ALG5	100154411	ALG5 dolichyl-phosphate beta-glucosyltransferase	365.745	0.595683	0.205612	2.89712	0.00376607	0.0359747
ENSSSCG00000003267	MBOAT7	100521498	membrane bound O-acyltransferase domain containing 7	2454.87	0.316676	0.109355	2.89584	0.00378147	0.0360839
ENSSSCG00000054500	ENSSSCG00000054500			21.0734	1.62499	0.561242	2.89534	0.00378746	0.0361221
ENSSSCG00000006194	NCOA2	100135658	nuclear receptor coactivator 2	1316.31	-0.4107	0.141932	-2.89364	0.00380805	0.0362994
ENSSSCG00000017682	MYO19	100514070	myosin XIX	622.206	0.545104	0.188423	2.89298	0.00381601	0.0363385
ENSSSCG00000017087	GM2A	100515283	ganglioside GM2 activator	2049.08	-0.752048	0.260053	-2.8919	0.00382925	0.036425
ENSSSCG00000015981	HOXD10	100517431	homeobox D10	953.063	-0.623888	0.215729	-2.89201	0.00382791	0.036425
ENSSSCG00000033027	CIAO2B	100627721	cytosolic iron-sulfur assembly component 2B	767.243	0.430352	0.148838	2.89141	0.00383512	0.0364618
ENSSSCG00000012886	ENSSSCG00000012886	100738698	chromosome 2 C11orf24 homolog	1506.05	0.571662	0.197743	2.89093	0.00384109	0.0364994
ENSSSCG00000036817	PPP4C	110260085	protein phosphatase 4 catalytic subunit	2991.75	0.416059	0.143941	2.89048	0.00384651	0.0365318
ENSSSCG00000007287	GSS	100152660	glutathione synthetase	709.379	-0.389767	0.134888	-2.88956	0.00385785	0.0366121
ENSSSCG00000024260	RPL11	414422	ribosomal protein L11	14807.8	-0.250708	0.0867664	-2.88946	0.003859	0.0366121
ENSSSCG00000058492	ARSD	100624032	arylsulfatase D	392.48	-0.479565	0.165999	-2.88896	0.00386523	0.036652
ENSSSCG00000016248	AGFG1	100514990	ArfGAP with FG repeats 1	2027.22	0.282016	0.0976397	2.88833	0.00387289	0.0367056
ENSSSCG00000052125	ENSSSCG00000052125			47.0909	-1.29057	0.447008	-2.88713	0.00388777	0.0367964
ENSSSCG00000060656	GPX1	397403	glutathione peroxidase 1	3230.85	-0.556958	0.192915	-2.88706	0.00388856	0.0367964
ENSSSCG00000039562	TDRP			643.286	-0.477536	0.165393	-2.88728	0.00388583	0.0367964
ENSSSCG00000014170	CAST	397135	calpastatin	2900.54	-0.669569	0.232101	-2.88482	0.00391638	0.0370267
ENSSSCG00000005480	ENSSSCG00000005480	100517994	regulator of G protein signaling 3	1083.9	-0.580406	0.201201	-2.8847	0.00391783	0.0370267
ENSSSCG00000010450	LIPA	100142668	lipase A, lysosomal acid type	2296.31	-0.447776	0.155238	-2.88444	0.00392105	0.0370267
ENSSSCG00000027657	ZC4H2	100151781	zinc finger C4H2-type containing	145.751	-0.923861	0.320284	-2.8845	0.00392034	0.0370267
ENSSSCG00000013433	ADAMTSL5	100512586	ADAMTS like 5	44.0973	-1.62098	0.56234	-2.88257	0.00394449	0.0371901
ENSSSCG00000001488	GCLC	100522018	glutamate-cysteine ligase catalytic subunit	13456.3	1.10724	0.38408	2.88284	0.00394107	0.0371901
ENSSSCG00000062206	PSMG1	100625573	proteasome assembly chaperone 1	582.301	0.415452	0.14412	2.88267	0.00394319	0.0371901
ENSSSCG00000013915	CRTC1	100523662	CREB regulated transcription coactivator 1	269.193	0.396411	0.137533	2.88229	0.00394796	0.0372034
ENSSSCG00000003564	GPATCH3	100525877	G-patch domain containing 3	512.014	0.384373	0.133365	2.88212	0.00395009	0.0372042
ENSSSCG00000010833	TAF1A	106504166	TATA-box binding protein associated factor, RNA polymerase I subunit A	378.887	0.65689	0.227969	2.88149	0.00395801	0.0372594
ENSSSCG00000036772	CAMTA1	102160515	calmodulin binding transcription activator 1	783.964	0.424583	0.147415	2.88019	0.00397439	0.0373879
ENSSSCG00000012970	CTSW	100525853	cathepsin W	77.4919	-1.29146	0.448411	-2.88008	0.00397577	0.0373879
ENSSSCG00000027935	FHOD3	100622006	formin homology 2 domain containing 3	60.4664	-1.5662	0.544009	-2.87899	0.0039895	0.0374667
ENSSSCG00000027967	IGSF6	100627993	immunoglobulin superfamily member 6	21.673	-1.59522	0.554098	-2.87895	0.00399001	0.0374667
ENSSSCG00000038882	UQCC4	100514953	ubiquinol-cytochrome c reductase complex assembly factor 4	133.575	0.718749	0.249659	2.87892	0.00399034	0.0374667
ENSSSCG00000005478	POLE3	100517450	DNA polymerase epsilon 3, accessory subunit	1014.07	0.466589	0.1621	2.87841	0.00399688	0.0375087
ENSSSCG00000001991	DHRS1	100519262	dehydrogenase/reductase 1	996.419	-0.370936	0.128885	-2.87803	0.00400167	0.0375148
ENSSSCG00000005678	NTMT1	100153919	N-terminal Xaa-Pro-Lys N-methyltransferase 1	348.278	0.532105	0.184881	2.8781	0.00400076	0.0375148
ENSSSCG00000023666	CTSB	100037961	cathepsin B	13863.5	-0.546626	0.190014	-2.87677	0.00401773	0.0376266
ENSSSCG00000044127	ENSSSCG00000044127			38.2545	-1.01741	0.353664	-2.87677	0.00401773	0.0376266
ENSSSCG00000027621	NDUFA4L2	100156288	NDUFA4 mitochondrial complex associated like 2	360.505	-1.18037	0.410387	-2.87623	0.00402456	0.0376712
ENSSSCG00000036673	PPT1	100517533	palmitoyl-protein thioesterase 1	586.43	-0.436328	0.151724	-2.87581	0.00402998	0.0377025
ENSSSCG00000024418	RHOU	100626928	ras homolog family member U	2072.7	0.551802	0.191899	2.87548	0.00403416	0.0377221
ENSSSCG00000015664	ENSSSCG00000015664	396743	CD55 molecule (Cromer blood group)	1186.03	0.530272	0.184457	2.87477	0.00404319	0.0377871
ENSSSCG00000012982	SIPA1	100517325	signal-induced proliferation-associated 1	1269.98	-1.00912	0.351211	-2.87325	0.00406271	0.0379499
ENSSSCG00000035952	TGFB1I1	100623028	transforming growth factor beta 1 induced transcript 1	752.733	-0.850531	0.296084	-2.8726	0.00407107	0.0380085
ENSSSCG00000017728	MYO1D	100049650	myosin ID	965.987	-0.32214	0.112173	-2.87182	0.00408112	0.0380827
ENSSSCG00000059973	ENSSSCG00000059973			50.2991	1.06608	0.371262	2.87151	0.00408522	0.0381014
ENSSSCG00000027060	TBX2	100622658	T-box transcription factor 2	2704.13	-1.14961	0.400378	-2.8713	0.00408784	0.0381063
ENSSSCG00000058769	ENSSSCG00000058769			78.0042	-0.74841	0.260705	-2.87071	0.00409546	0.0381578
ENSSSCG00000009422	ENSSSCG00000009422	100155900	TSC22 domain family member 1	10220.6	-0.413018	0.143926	-2.86966	0.00410914	0.0382264
ENSSSCG00000029857	ENSSSCG00000029857	100525970	eukaryotic translation initiation factor 2 subunit gamma	4434.49	0.415963	0.144945	2.8698	0.00410731	0.0382264
ENSSSCG00000017104	NSUN2	100518405	NOP2/Sun RNA methyltransferase 2	1461.36	0.341247	0.11891	2.86978	0.00410752	0.0382264
ENSSSCG00000003471	EPHA2	100522873	EPH receptor A2	4265.2	0.616488	0.214922	2.86843	0.00412514	0.0383555
ENSSSCG00000004145	ABRACL	100525723	ABRA C-terminal like	525.718	-0.623463	0.217456	-2.86707	0.00414287	0.0385007
ENSSSCG00000014232	LOX	100525278	lysyl oxidase	1542.31	-0.687563	0.239832	-2.86685	0.00414578	0.0385074
ENSSSCG00000009845	SRRM4	100156965	serine/arginine repetitive matrix 4	12.9342	1.86732	0.651383	2.86669	0.00414783	0.0385074
ENSSSCG00000062610	ENSSSCG00000062610			5.95706	-2.71172	0.946419	-2.86524	0.00416688	0.0386567
ENSSSCG00000024108	SLC43A2	100623009	solute carrier family 43 member 2	2718.41	-0.642967	0.22441	-2.86515	0.00416817	0.0386567
ENSSSCG00000028807	SNORA16A			202.467	0.674766	0.235547	2.86468	0.00417431	0.0386939
ENSSSCG00000000588	PLEKHA5	100523186	pleckstrin homology domain containing A5	2312.2	-0.628581	0.219453	-2.86431	0.00417918	0.0387193
ENSSSCG00000026217	ENSSSCG00000026217	100519314	natural killer cells antigen CD94	22.8717	-1.83228	0.639805	-2.86382	0.00418571	0.03876
ENSSSCG00000033009	ENSSSCG00000033009	100152566	N-acetyllactosaminide beta-1,6-N-acetylglucosaminyl-transferase	2574.44	-0.537751	0.187797	-2.86347	0.00419026	0.0387823
ENSSSCG00000022806	LIN7C	100518294	lin-7 homolog C, crumbs cell polarity complex component	845.321	0.711435	0.248498	2.86295	0.00419722	0.0388269
ENSSSCG00000043562	ENSSSCG00000043562			728.641	0.57543	0.20104	2.86226	0.0042063	0.0388714
ENSSSCG00000045545	ENSSSCG00000045545			34.4009	0.970633	0.339111	2.86229	0.00420593	0.0388714
ENSSSCG00000026404	SERTAD4	100511654	SERTA domain containing 4	209.722	-1.02728	0.359032	-2.86125	0.00421975	0.038956
ENSSSCG00000003888	STIL	100522443	STIL centriolar assembly protein	357.075	0.836708	0.292533	2.86021	0.00423355	0.0390635
ENSSSCG00000020934	SPAG11	100170139	sperm associated antigen 11	5.91875	-3.18614	1.11434	-2.85922	0.00424682	0.0391661
ENSSSCG00000005040	GNPNAT1	100152942	glucosamine-phosphate N-acetyltransferase 1	1127.11	0.58964	0.206309	2.85804	0.00426273	0.0392928
ENSSSCG00000037190	TAGLN3	100737002	transgelin 3	5.11605	-4.46007	1.56077	-2.85761	0.00426843	0.0393255
ENSSSCG00000051429	ENSSSCG00000051429			93.7791	-1.36985	0.479446	-2.85715	0.0042746	0.0393623
ENSSSCG00000027765	TOGARAM1	100513707	TOG array regulator of axonemal microtubules 1	715.297	0.551515	0.193081	2.85638	0.00428497	0.0394378
ENSSSCG00000032947	SRRM1	100521629	serine and arginine repetitive matrix 1	3757.28	0.257277	0.090079	2.85613	0.00428838	0.0394492
ENSSSCG00000009801	BCL7A	100736875	BAF chromatin remodeling complex subunit BCL7A	1067.52	-0.45303	0.158634	-2.85581	0.00429269	0.0394688
ENSSSCG00000037905	ITGB5	100134977	integrin subunit beta 5	1165.12	-0.618873	0.216726	-2.85555	0.00429621	0.0394812
ENSSSCG00000027417	LDLRAD4	100622189	low density lipoprotein receptor class A domain containing 4	199.482	-0.810434	0.283875	-2.8549	0.00430509	0.0395428
ENSSSCG00000034768	CYTH3	110259845	cytohesin 3	2178.12	-0.753784	0.264198	-2.8531	0.0043295	0.0397469
ENSSSCG00000018972	SNORA33			85.0114	0.743563	0.260682	2.85237	0.00433947	0.0398183
ENSSSCG00000029519	CIAPIN1	100620929	cytokine induced apoptosis inhibitor 1	405.551	-0.771607	0.270643	-2.85101	0.00435808	0.0399487
ENSSSCG00000013736	PRDX2	100512521	peroxiredoxin 2	3335.31	-0.352105	0.123495	-2.85117	0.00435593	0.0399487
ENSSSCG00000031154	ACKR2	100737352	atypical chemokine receptor 2	252.616	-1.28811	0.451889	-2.85051	0.00436495	0.0399915
ENSSSCG00000059632	CYB5D1			1113.69	0.373678	0.131123	2.84983	0.00437419	0.040056
ENSSSCG00000007788	PHKG2	100310801	phosphorylase kinase catalytic subunit gamma 2	2271.99	0.586868	0.205948	2.84959	0.00437751	0.0400661
ENSSSCG00000006049	SLC25A32	100154544	solute carrier family 25 member 32	348.392	0.481674	0.169045	2.84938	0.00438039	0.0400723
ENSSSCG00000002290	PLEK2	100154251	pleckstrin 2	422.972	0.444071	0.155899	2.84846	0.00439317	0.0401689
ENSSSCG00000006840	WDR47	100155903	WD repeat domain 47	307.662	0.552213	0.193885	2.84815	0.00439739	0.0401873
ENSSSCG00000015504	CACYBP	100519266	calcyclin binding protein	1204.44	0.378196	0.132805	2.84776	0.00440281	0.0402166
ENSSSCG00000021059	ADORA1	606743	adenosine A1 receptor	192.482	0.935274	0.328596	2.84627	0.00442348	0.0403851
ENSSSCG00000016678	NOD1	100135660	nucleotide binding oligomerization domain containing 1	682.514	-0.526532	0.185018	-2.84584	0.00442949	0.0404196
ENSSSCG00000013927	SLC25A42	106508326	solute carrier family 25 member 42	226.719	0.621087	0.218276	2.84541	0.00443537	0.040453
ENSSSCG00000055828	ENSSSCG00000055828	100154667	pre-mRNA processing factor 38B	3450.85	0.403955	0.142052	2.84372	0.00445906	0.0406486
ENSSSCG00000007541	PDGFA	100519764	platelet derived growth factor subunit A	691.37	-0.469221	0.165017	-2.84346	0.00446263	0.0406608
ENSSSCG00000013463	LSM7	100515470	LSM7 homolog, U6 small nuclear RNA and mRNA degradation associated	421.557	0.398516	0.140241	2.84165	0.00448813	0.0408726
ENSSSCG00000007542	PRKAR1B	100522128	protein kinase cAMP-dependent type I regulatory subunit beta	138.672	-0.788978	0.277702	-2.84109	0.00449593	0.0409231
ENSSSCG00000034779	NT5C3B	110256004	5'-nucleotidase, cytosolic IIIB	546.152	0.457961	0.161298	2.83922	0.0045224	0.0411434
ENSSSCG00000003619	AZIN2	100144439	antizyme inhibitor 2	251.377	-0.532696	0.18772	-2.83771	0.00454383	0.0412894
ENSSSCG00000036549	DPYSL3	100525453	dihydropyrimidinase like 3	3525.08	-0.511326	0.180196	-2.83761	0.00454527	0.0412894
ENSSSCG00000038670	ENSSSCG00000038670			289.615	1.02772	0.362164	2.83771	0.00454386	0.0412894
ENSSSCG00000035895	JDP2	100624820	Jun dimerization protein 2	645.097	0.566245	0.199582	2.83716	0.0045517	0.0413272
ENSSSCG00000057006	ENSSSCG00000057006			667.54	0.387997	0.136806	2.8361	0.00456674	0.0414291
ENSSSCG00000038505	MSI2	100737226	musashi RNA binding protein 2	1117.89	-0.472739	0.166689	-2.83605	0.0045675	0.0414291
ENSSSCG00000031649	RNASE1	100312980	ribonuclease A family member 1, pancreatic	55.7517	-1.47939	0.521734	-2.83553	0.00457504	0.0414769
ENSSSCG00000029482	CHST15	100152393	carbohydrate sulfotransferase 15	1000.67	-1.02188	0.360976	-2.83087	0.00464209	0.0420485
ENSSSCG00000052212	ENSSSCG00000052212			27.2218	1.9162	0.676905	2.83083	0.00464273	0.0420485
ENSSSCG00000017125	FOXK2	100522272	forkhead box K2	3311.66	0.314821	0.111243	2.83002	0.00465451	0.0421342
ENSSSCG00000002653	ENSSSCG00000002653	100512414	junctophilin 3	12.7125	1.9995	0.70663	2.82963	0.00466018	0.0421435
ENSSSCG00000012481	TSPAN6	100157741	tetraspanin 6	3051.27	-0.611026	0.215936	-2.82967	0.00465964	0.0421435
ENSSSCG00000001413	GPANK1	100156389	G-patch domain and ankyrin repeats 1	807.108	0.489457	0.172997	2.82928	0.00466525	0.0421684
[truncated: 15,227 more rows]

## Sheet: Table S4
Table S4. A list of DEGs in endometrial explants in response to UBCS039 treatment compared to control.
Ensembl Gene ID	Gene Symbol	Entrezgene ID	Entrezgene Name	baseMean	log2FoldChange	Regulation	lfcSE	stat	pvalue	adjusted p-value
ENSSSCG00000015340	ASNS	100312961	asparagine synthetase (glutamine-hydrolyzing)	2011.95	1.98158	UP	0.105633	18.7592	1.62754e-78	2.95544e-74
ENSSSCG00000011631	UBA5	100521223	ubiquitin like modifier activating enzyme 5	806.901	1.48613	UP	0.108515	13.6952	1.08486e-42	9.84996e-39
ENSSSCG00000022915	DDX27	100625841	DEAD-box helicase 27	1107.43	1.22165	UP	0.0960858	12.7141	4.93515e-37	2.24044e-33
ENSSSCG00000020964	SEC22B	100157002	SEC22 homolog B, vesicle trafficking protein	2853.13	1.00821	UP	0.0792022	12.7296	4.04725e-37	2.24044e-33
ENSSSCG00000001773	TMED3	100155219	transmembrane p24 trafficking protein 3	361.98	1.93962	UP	0.153357	12.6478	1.15094e-36	4.17999e-33
ENSSSCG00000013176	TMX2	100520175	thioredoxin related transmembrane protein 2	1342.54	1.44391	UP	0.116596	12.3839	3.19409e-35	9.66691e-32
ENSSSCG00000015227	SRPRA	100513370	SRP receptor subunit alpha	12226.4	0.938662	UP	0.0763784	12.2896	1.0299e-34	2.6717e-31
ENSSSCG00000022404	SLC3A2	100144589	solute carrier family 3 member 2	7088.8	1.17648	UP	0.100499	11.7064	1.18219e-31	2.68342e-28
ENSSSCG00000010010	PES1	100154050	pescadillo ribosomal biogenesis factor 1	2675.56	0.818023	UP	0.0704188	11.6165	3.39608e-31	6.85216e-28
ENSSSCG00000013361	SPTY2D1	100524607	SPT2 chromatin protein domain containing 1	2130.28	1.29593	UP	0.112834	11.4852	1.56585e-30	2.84343e-27
ENSSSCG00000028336	YIPF6	100738646	Yip1 domain family member 6	1356.75	1.00428	UP	0.0880576	11.4049	3.95449e-30	6.52814e-27
ENSSSCG00000030053	ARCN1	100622860	archain 1	8982.09	0.849435	UP	0.0758715	11.1957	4.27975e-29	6.47633e-26
ENSSSCG00000003134	GRWD1	100521273	glutamate rich WD repeat containing 1	573.337	1.27571	UP	0.114202	11.1707	5.6719e-29	7.92278e-26
ENSSSCG00000006835	SARS1	100155484	seryl-tRNA synthetase 1	7672.3	0.928224	UP	0.0852184	10.8923	1.25434e-27	1.62696e-24
ENSSSCG00000010495	ALDH18A1	100151977	aldehyde dehydrogenase 18 family member A1	1917.94	1.33628	UP	0.123322	10.8357	2.33161e-27	2.82265e-24
ENSSSCG00000031432	KDELR2	100625446	KDEL endoplasmic reticulum protein retention receptor 2	9271.68	0.907391	UP	0.0841176	10.7872	3.9579e-27	4.49197e-24
ENSSSCG00000033687	ATG101	110260663	autophagy related 101	613.024	1.20914	UP	0.112636	10.735	6.97471e-27	7.04716e-24
ENSSSCG00000010690	SEC23IP	100157013	SEC23 interacting protein	1570.9	1.03153	UP	0.0960916	10.7348	6.98545e-27	7.04716e-24
ENSSSCG00000016677	GARS1	100512260	glycyl-tRNA synthetase 1	5059.25	1.17054	UP	0.113096	10.35	4.18462e-25	3.9994e-22
ENSSSCG00000010345	GHITM	100156458	growth hormone inducible transmembrane protein	3971.65	0.935584	UP	0.0916585	10.2073	1.83952e-24	1.6702e-21
ENSSSCG00000002723	AARS1	100525399	alanyl-tRNA synthetase 1	6026.65	1.26111	UP	0.125579	10.0423	9.92853e-24	8.58535e-21
ENSSSCG00000011639	SRPRB	100523141	SRP receptor subunit beta	1282.81	1.30311	UP	0.13007	10.0185	1.26407e-23	1.04338e-20
ENSSSCG00000015943	GORASP2	100154960	golgi reassembly stacking protein 2	4784.7	0.608876	UP	0.0614153	9.91408	3.61589e-23	2.85482e-20
ENSSSCG00000028019	LRRC59	100514317	leucine rich repeat containing 59	4420.56	1.10943	UP	0.112746	9.84012	7.56171e-23	5.72138e-20
ENSSSCG00000034723	PYCR1	100620951	pyrroline-5-carboxylate reductase 1	1390.29	1.79411	UP	0.183667	9.76827	1.54059e-22	1.11902e-19
ENSSSCG00000021793	SMIM14	100627474	small integral membrane protein 14	1442.03	1.10423	UP	0.113283	9.74754	1.88988e-22	1.31993e-19
ENSSSCG00000009244	SEC31A	100511210	SEC31 homolog A, COPII coat complex component	9520.38	0.795436	UP	0.0822618	9.66956	4.06118e-22	2.73137e-19
ENSSSCG00000040663	HERPUD1	100622579	homocysteine inducible ER protein with ubiquitin like domain 1	10091.5	1.03977	UP	0.107585	9.66468	4.25961e-22	2.76251e-19
ENSSSCG00000041731	ENSSSCG00000041731			3534.9	0.873158	UP	0.090384	9.66054	4.43505e-22	2.77711e-19
ENSSSCG00000011662	COPB2	100156939	COPI coat complex subunit beta 2	3627.59	1.04656	UP	0.10848	9.64747	5.03819e-22	3.04962e-19
ENSSSCG00000015072	PCSK7	100523009	proprotein convertase subtilisin/kexin type 7	641.182	1.55604	UP	0.163531	9.51526	1.8126e-21	1.06177e-18
ENSSSCG00000036152	TSPAN15	110256602	tetraspanin 15	3123.16	-1.11297	DOWN	0.117396	-9.4804	2.53307e-21	1.43744e-18
ENSSSCG00000008305	SMYD5	100517466	SMYD family member 5	354.623	1.49068	UP	0.157388	9.47135	2.76242e-21	1.52009e-18
ENSSSCG00000010260	SAR1A	595115	secretion associated Ras related GTPase 1A	4957.31	0.67204	UP	0.0712363	9.43396	3.94895e-21	2.10909e-18
ENSSSCG00000000063	POLR3H	100157033	RNA polymerase III subunit H	360.871	1.58664	UP	0.169154	9.37982	6.60861e-21	3.42873e-18
ENSSSCG00000026626	RER1	100624036	retention in endoplasmic reticulum sorting receptor 1	2786.97	0.952614	UP	0.101657	9.3709	7.19166e-21	3.62759e-18
ENSSSCG00000039012	GLTP	396765	glycolipid transfer protein	844.638	0.864446	UP	0.0925798	9.33731	9.88132e-21	4.60089e-18
ENSSSCG00000005601	HSPA5	407060	heat shock protein family A (Hsp70) member 5	100013	1.19119	UP	0.12756	9.33833	9.78637e-21	4.60089e-18
ENSSSCG00000024622	ZNF667	100521730	zinc finger protein 667	814.034	1.10164	UP	0.117973	9.33808	9.80929e-21	4.60089e-18
ENSSSCG00000011616	COPG1	100516936	COPI coat complex subunit gamma 1	6455.31	1.0088	UP	0.108916	9.26218	2.00304e-20	9.09329e-18
ENSSSCG00000038868	GPR107	100521766	G protein-coupled receptor 107	3010.75	1.30051	UP	0.141255	9.20682	3.35937e-20	1.48787e-17
ENSSSCG00000000458	MON2	100154568	MON2 homolog, regulator of endosome-to-Golgi trafficking	1326.24	1.0068	UP	0.1096	9.18616	4.0712e-20	1.76021e-17
ENSSSCG00000013745	FARSA	100524304	phenylalanyl-tRNA synthetase subunit alpha	1261.35	1.49321	UP	0.162688	9.17839	4.37588e-20	1.84794e-17
ENSSSCG00000032073	ENSSSCG00000032073	110256627	DiGeorge syndrome critical region gene 6 like	821.646	1.4642	UP	0.159995	9.15156	5.61175e-20	2.31599e-17
ENSSSCG00000002867	CEBPG	100525580	CCAAT enhancer binding protein gamma	2195.11	0.734653	UP	0.080317	9.14692	5.858e-20	2.3639e-17
ENSSSCG00000014625	ARFIP2	100518621	ADP ribosylation factor interacting protein 2	2868.01	1.04323	UP	0.115319	9.04649	1.47644e-19	5.82841e-17
ENSSSCG00000000870	ARL1	595113	ADP ribosylation factor like GTPase 1	3408.2	0.988566	UP	0.109428	9.03397	1.6555e-19	6.39623e-17
ENSSSCG00000017882	MYBBP1A	100520635	MYB binding protein 1a	2076.33	1.14296	UP	0.127576	8.95905	3.27481e-19	1.2389e-16
ENSSSCG00000025186	ASCC2	100515281	activating signal cointegrator 1 complex subunit 2	514.983	1.21645	UP	0.137853	8.82423	1.10215e-18	4.08448e-16
ENSSSCG00000012494	TIMM8A	100517443	translocase of inner mitochondrial membrane 8A	231.251	1.8564	UP	0.211968	8.75793	1.9887e-18	7.22257e-16
ENSSSCG00000001990	NOP9	100154880	NOP9 nucleolar protein	588.598	1.40172	UP	0.160206	8.74953	2.14243e-18	7.6283e-16
ENSSSCG00000039635	ENSSSCG00000039635	100526157	NHP2 ribonucleoprotein	425.666	1.66186	UP	0.191267	8.6887	3.66619e-18	1.28028e-15
ENSSSCG00000032266	SLC37A3	100626074	solute carrier family 37 member 3	1723.58	0.731594	UP	0.0844665	8.66134	4.66236e-18	1.59743e-15
ENSSSCG00000000579	GOLT1B	100154676	golgi transport 1B	1296.68	1.04283	UP	0.120547	8.65084	5.1122e-18	1.71912e-15
ENSSSCG00000002787	E2F4	100522677	E2F transcription factor 4	1223.46	0.997645	UP	0.115568	8.63252	6.00124e-18	1.98139e-15
ENSSSCG00000001973	SCFD1	100157840	sec1 family domain containing 1	822.923	1.34777	UP	0.156365	8.61941	6.73021e-18	2.18239e-15
ENSSSCG00000008414	ERLEC1	100517335	endoplasmic reticulum lectin 1	3343.16	1.0121	UP	0.118221	8.56114	1.11755e-17	3.56027e-15
ENSSSCG00000010179	ARV1	100151849	ARV1 homolog, fatty acid homeostasis modulator	755.887	1.16562	UP	0.136419	8.54447	1.29132e-17	4.04295e-15
ENSSSCG00000026153	ACAT1	100626793	acetyl-CoA acetyltransferase 1	660.35	1.11991	UP	0.131229	8.534	1.41372e-17	4.35114e-15
ENSSSCG00000033190	AQP1	407773	aquaporin 1 (Colton blood group)	4818.31	-1.64619	DOWN	0.193061	-8.52677	1.50487e-17	4.5545e-15
ENSSSCG00000029438	SESN2	100620966	sestrin 2	2313.76	1.9494	UP	0.228977	8.51351	1.68745e-17	5.02333e-15
ENSSSCG00000016653	DNAJB9	100521593	DnaJ heat shock protein family (Hsp40) member B9	3962.85	0.971368	UP	0.114124	8.51155	1.71625e-17	5.02666e-15
ENSSSCG00000025661	TBRG1	100521637	transforming growth factor beta regulator 1	1193.17	1.04955	UP	0.124837	8.40739	4.19238e-17	1.2084e-14
ENSSSCG00000000466	XPOT	100511016	exportin for tRNA	1962.68	1.03354	UP	0.123309	8.38172	5.21599e-17	1.47996e-14
ENSSSCG00000017941	NEURL4	100625193	neuralized E3 ubiquitin protein ligase 4	771.588	1.12376	UP	0.134413	8.36045	6.24795e-17	1.74548e-14
ENSSSCG00000032062	WDR55	100514155	WD repeat domain 55	449.078	1.56734	UP	0.188724	8.30493	9.98819e-17	2.74811e-14
ENSSSCG00000035565	CCDC134	110260625	coiled-coil domain containing 134	680.05	0.96385	UP	0.116261	8.29043	1.12843e-16	3.05838e-14
ENSSSCG00000030486	TBC1D23	100524904	TBC1 domain family member 23	1883.49	0.856418	UP	0.103679	8.26031	1.45298e-16	3.88009e-14
ENSSSCG00000025900	SH3BP5L	100524547	SH3 binding domain protein 5 like	1460.28	0.859175	UP	0.10453	8.21942	2.04486e-16	5.38154e-14
ENSSSCG00000021610	CHPF	100623047	chondroitin polymerizing factor	1194.12	1.77894	UP	0.216934	8.20037	2.39639e-16	6.21657e-14
ENSSSCG00000015430	RINT1	100517297	RAD50 interactor 1	521.538	1.18427	UP	0.144484	8.19654	2.47396e-16	6.3274e-14
ENSSSCG00000059078	MMP3	396769	matrix metallopeptidase 3	904.243	-2.38588	DOWN	0.294704	-8.09585	5.68643e-16	1.43416e-13
ENSSSCG00000003343	ATAD3A	100525876	ATPase family AAA domain-containing protein 3	722.829	1.0734	UP	0.132788	8.08356	6.29039e-16	1.56476e-13
ENSSSCG00000015423	DNAJC2	100514533	DnaJ heat shock protein family (Hsp40) member C2	911.714	1.17541	UP	0.145477	8.0797	6.49246e-16	1.5932e-13
ENSSSCG00000003152	RUVBL2	100511637	RuvB like AAA ATPase 2	1501.73	0.869284	UP	0.107979	8.05046	8.24843e-16	1.99711e-13
ENSSSCG00000013267	PEX16	100517211	peroxisomal biogenesis factor 16	563.102	1.0172	UP	0.126649	8.03167	9.61553e-16	2.26764e-13
ENSSSCG00000058735	SERP1	100156392	stress associated endoplasmic reticulum protein 1	5324.8	0.948239	UP	0.118048	8.03264	9.54004e-16	2.26764e-13
ENSSSCG00000022430	SLC30A5	100171388	solute carrier family 30 member 5	1492.9	1.1	UP	0.13711	8.02279	1.03366e-15	2.40645e-13
ENSSSCG00000013063	TUT1	100516127	terminal uridylyl transferase 1, U6 snRNA-specific	821.924	0.963058	UP	0.120478	7.99364	1.31009e-15	3.01138e-13
ENSSSCG00000005460	DNAJC25	100515643	DnaJ heat shock protein family (Hsp40) member C25	1552.84	1.00244	UP	0.125789	7.96918	1.59725e-15	3.62556e-13
ENSSSCG00000033926	NUDT1	100624718	nudix hydrolase 1	366.872	1.24521	UP	0.156448	7.95929	1.73029e-15	3.87905e-13
ENSSSCG00000005318	CREB3	100142689	cAMP responsive element binding protein 3	3003.12	0.624694	UP	0.0786847	7.93921	2.03465e-15	4.48984e-13
ENSSSCG00000004908	LMAN1	100153007	lectin, mannose binding 1	3545.11	1.03627	UP	0.130543	7.93815	2.05219e-15	4.48984e-13
ENSSSCG00000022265	C19orf25	100625377	chromosome 2 C19orf25 homolog	930.161	1.18759	UP	0.150719	7.87949	3.28708e-15	7.10597e-13
ENSSSCG00000011195	GALNT15	100157572	polypeptide N-acetylgalactosaminyltransferase 15	888.279	-2.62624	DOWN	0.333914	-7.86503	3.69019e-15	7.88355e-13
ENSSSCG00000009702	FBXO8	100516833	F-box protein 8	504.497	1.06864	UP	0.135967	7.85959	3.85382e-15	8.13739e-13
ENSSSCG00000001426	STK19	100144527	serine/threonine kinase 19	751.614	1.25783	UP	0.160186	7.85229	4.08524e-15	8.52689e-13
ENSSSCG00000006369	F11R	100127138	F11 receptor	10684.8	-0.60519	DOWN	0.0772926	-7.82985	4.88433e-15	1.00789e-12
ENSSSCG00000010327	POLR3A	100156229	RNA polymerase III subunit A	674.793	1.33715	UP	0.17094	7.82238	5.18359e-15	1.05763e-12
ENSSSCG00000004253	GOPC	100520524	golgi associated PDZ and coiled-coil motif containing	666.725	1.37687	UP	0.176276	7.81086	5.68011e-15	1.14606e-12
ENSSSCG00000013125	OSBP	100515007	oxysterol binding protein	3433.92	0.697073	UP	0.0895086	7.78778	6.81981e-15	1.36089e-12
ENSSSCG00000009771	DDX55	100157342	DEAD-box helicase 55	515.734	1.07715	UP	0.13837	7.78458	6.99431e-15	1.38054e-12
ENSSSCG00000007919	ENSSSCG00000007919	100524193	ALG1 chitobiosyldiphosphodolichol beta-mannosyltransferase	338.893	1.21136	UP	0.1566	7.73537	1.03106e-14	2.01324e-12
ENSSSCG00000036247	MRM2	100431099	mitochondrial rRNA methyltransferase 2	1495.03	0.874389	UP	0.113242	7.72141	1.15053e-14	2.2226e-12
ENSSSCG00000013423	WDR18	100622895	WD repeat domain 18	530.537	1.01807	UP	0.132151	7.7038	1.32078e-14	2.52463e-12
ENSSSCG00000014375	HARS1	100518652	histidyl-tRNA synthetase 1	716.92	0.991158	UP	0.128893	7.68979	1.47382e-14	2.78783e-12
ENSSSCG00000056217	DPH3	100156362	diphthamide biosynthesis 3	1169.9	0.840097	UP	0.11031	7.61575	2.62164e-14	4.90786e-12
ENSSSCG00000010821	EPRS1	449526	glutamyl-prolyl-tRNA synthetase 1	1925.44	1.15732	UP	0.152872	7.57048	3.7185e-14	6.89023e-12
ENSSSCG00000011621	SEC61A1	100155306	SEC61 translocon subunit alpha 1	14255.5	0.844213	UP	0.111741	7.55506	4.18656e-14	7.67916e-12
ENSSSCG00000021319	ALG3	100627022	ALG3 alpha-1,3- mannosyltransferase	357.912	1.32076	UP	0.17493	7.5502	4.34594e-14	7.89179e-12
ENSSSCG00000049524	ENSSSCG00000049524	100525572	SLAM family member 9	3684.04	-2.49574	DOWN	0.330816	-7.5442	4.5508e-14	8.18197e-12
ENSSSCG00000033627	YIPF3	100156290	Yip1 domain family member 3	2074.06	0.76979	UP	0.102253	7.52827	5.14162e-14	9.1536e-12
ENSSSCG00000005287	PSAT1	100154160	phosphoserine aminotransferase 1	664.853	1.65455	UP	0.219908	7.52384	5.31903e-14	9.3775e-12
ENSSSCG00000030177	EBNA1BP2	100520256	EBNA1 binding protein 2	945.633	1.29437	UP	0.17314	7.47586	7.67006e-14	1.33924e-11
ENSSSCG00000012837	CHID1	100511064	chitinase domain containing 1	773.713	0.974945	UP	0.130635	7.4631	8.45087e-14	1.46152e-11
ENSSSCG00000017218	CDR2L	100511219	cerebellar degeneration related protein 2 like	1945.32	0.842346	UP	0.11299	7.45506	8.98259e-14	1.53882e-11
ENSSSCG00000010251	SUPV3L1	100155960	Suv3 like RNA helicase	285.26	1.03646	UP	0.139195	7.44611	9.61334e-14	1.63148e-11
ENSSSCG00000054583	EEF1AKMT4	100627224	endothelin converting enzyme 2	38.0594	2.76657	UP	0.371677	7.44348	9.80658e-14	1.64887e-11
ENSSSCG00000063433	FEN1	100517749	flap structure-specific endonuclease 1	541.965	1.34265	UP	0.18106	7.41546	1.21208e-13	2.01928e-11
ENSSSCG00000009369	COG6	100526131	component of oligomeric golgi complex 6	724.162	1.10423	UP	0.149182	7.40185	1.34298e-13	2.21702e-11
ENSSSCG00000024954	FGF1	397497	fibroblast growth factor 1	66.6127	-2.12227	DOWN	0.287858	-7.37265	1.67267e-13	2.73641e-11
ENSSSCG00000007753	RUSF1	102165338	RUS family member 1	409.696	1.02691	UP	0.139573	7.35752	1.8736e-13	3.03774e-11
ENSSSCG00000013539	GTF2F1	100516955	general transcription factor IIF subunit 1	1746.07	0.798225	UP	0.108796	7.33692	2.18563e-13	3.51229e-11
ENSSSCG00000024222	MLH1	100337665	mutL homolog 1	289.455	1.18868	UP	0.16293	7.29564	2.97253e-13	4.73493e-11
ENSSSCG00000010493	PDLIM1	100155592	PDZ and LIM domain 1	6798.64	-0.81202	DOWN	0.111776	-7.26469	3.7389e-13	5.90389e-11
ENSSSCG00000008132	STARD7	100525865	StAR related lipid transfer domain containing 7	1609.96	0.650709	UP	0.0897218	7.25252	4.09085e-13	6.40394e-11
ENSSSCG00000010576	NOLC1	100517974	nucleolar and coiled-body phosphoprotein 1	2427.71	1.23273	UP	0.1701	7.2471	4.25789e-13	6.60846e-11
ENSSSCG00000060636	ENSSSCG00000060636			90.9627	2.05086	UP	0.283136	7.24338	4.37625e-13	6.7346e-11
ENSSSCG00000023719	IFT20	100623555	intraflagellar transport 20	783.788	0.711886	UP	0.0983898	7.23536	4.64279e-13	7.08474e-11
ENSSSCG00000008509	RASGRP3	100511446	RAS guanyl releasing protein 3	1861.82	-1.68244	DOWN	0.233813	-7.19563	6.21714e-13	9.40808e-11
ENSSSCG00000009680	EXTL3	100152703	exostosin like glycosyltransferase 3	2366.24	-0.866201	DOWN	0.120738	-7.17423	7.27145e-13	1.09126e-10
ENSSSCG00000006869	TRMT13	102167932	tRNA methyltransferase 13 homolog	729.334	1.21223	UP	0.169484	7.15251	8.52033e-13	1.2682e-10
ENSSSCG00000011136	TASOR2	100517184	transcription activation suppressor family member 2	3643.13	0.918493	UP	0.128622	7.14105	9.26236e-13	1.36744e-10
ENSSSCG00000021289	GAK	100625047	cyclin G associated kinase	2627.13	1.04123	UP	0.146528	7.10603	1.19431e-12	1.74438e-10
ENSSSCG00000011572	SEC13	100739864	SEC13 homolog, nuclear pore and COPII coat complex component	3107.8	0.86105	UP	0.121184	7.10528	1.20077e-12	1.74438e-10
ENSSSCG00000017248	COG1	100517851	component of oligomeric golgi complex 1	3410.88	0.657083	UP	0.092933	7.0705	1.5438e-12	2.22034e-10
ENSSSCG00000030228	PIWIL2	100152834	piwi like RNA-mediated gene silencing 2	180.31	1.55055	UP	0.219324	7.06969	1.55286e-12	2.22034e-10
ENSSSCG00000006335	RGS4	100157437	regulator of G protein signaling 4	3807.4	-1.32363	DOWN	0.187843	-7.04648	1.83504e-12	2.60331e-10
ENSSSCG00000004276	SMAP1	100513326	small ArfGAP 1	1167.9	0.726287	UP	0.103155	7.04072	1.91247e-12	2.69213e-10
ENSSSCG00000000120	ANKRD54	100525518	ankyrin repeat domain 54	291.086	0.852748	UP	0.122354	6.96949	3.18094e-12	4.44329e-10
ENSSSCG00000031791	ARF4	595108	ADP ribosylation factor 4	18799	1.71156	UP	0.246652	6.93917	3.94408e-12	5.42579e-10
ENSSSCG00000038950	VARS1	100270813	valyl-tRNA synthetase 1	1319.1	0.861347	UP	0.124122	6.93951	3.9346e-12	5.42579e-10
ENSSSCG00000037912	FITM2	100158013	fat storage inducing transmembrane protein 2	221.067	1.0799	UP	0.156126	6.91685	4.61796e-12	6.30508e-10
ENSSSCG00000023738	COG3	100622528	component of oligomeric golgi complex 3	2084.74	1.0671	UP	0.154608	6.90198	5.12818e-12	6.94945e-10
ENSSSCG00000032235	ARFGAP1	110257378	ADP ribosylation factor GTPase activating protein 1	3560.51	0.842841	UP	0.122191	6.89775	5.28338e-12	7.10674e-10
ENSSSCG00000028593	TEPSIN	100626379	TEPSIN adaptor related protein complex 4 accessory protein	671.037	1.15224	UP	0.167284	6.88794	5.66047e-12	7.55797e-10
ENSSSCG00000017571	EME1	100516510	essential meiotic structure-specific endonuclease 1	283.743	1.21588	UP	0.176757	6.87884	6.03399e-12	7.9979e-10
ENSSSCG00000010834	MIA3	100520445	MIA SH3 domain ER export factor 3	5062.32	0.718149	UP	0.104655	6.86204	6.7886e-12	8.93291e-10
ENSSSCG00000011798	DNAJB11	100152894	DnaJ heat shock protein family (Hsp40) member B11	1946.07	0.839494	UP	0.122483	6.85399	7.1818e-12	9.38233e-10
ENSSSCG00000010575	PPRC1	100329222	PPARG related coactivator 1	3074.53	0.988251	UP	0.144376	6.84498	7.64857e-12	9.92074e-10
ENSSSCG00000012843	PIDD1	102167527	p53-induced death domain protein 1	347.048	1.78147	UP	0.260962	6.82656	8.69749e-12	1.12013e-09
ENSSSCG00000002414	SEL1L	100520751	SEL1L adaptor subunit of ERAD E3 ubiquitin ligase	2663.31	0.956769	UP	0.14031	6.81895	9.17081e-12	1.17277e-09
ENSSSCG00000032914	MANF	100505460	mesencephalic astrocyte derived neurotrophic factor	4005.59	0.827461	UP	0.122527	6.75332	1.44502e-11	1.83497e-09
ENSSSCG00000030174	AP3S2	100153862	adaptor-related protein complex 3, sigma 2 subunit	1329.17	0.655655	UP	0.0971428	6.74939	1.48463e-11	1.87219e-09
ENSSSCG00000014074	GFM2	100517638	GTP dependent ribosome recycling factor mitochondrial 2	177.705	1.45504	UP	0.216108	6.73293	1.66285e-11	2.08246e-09
ENSSSCG00000014411	LARS1	100525981	leucyl-tRNA synthetase 1	1767.34	0.889619	UP	0.132171	6.73082	1.68715e-11	2.09842e-09
ENSSSCG00000027381	GGCX	100620337	gamma-glutamyl carboxylase	1835	1.17814	UP	0.175872	6.69881	2.10124e-11	2.57813e-09
ENSSSCG00000037305	TMEM33	100514303	transmembrane protein 33	1125.01	0.852699	UP	0.127406	6.69277	2.18978e-11	2.66874e-09
ENSSSCG00000039862	TRIB3	100518810	tribbles pseudokinase 3	3711.52	1.10149	UP	0.16477	6.68503	2.30875e-11	2.79497e-09
ENSSSCG00000040689	APOA4	397681	apolipoprotein A4	72.7188	1.99792	UP	0.299373	6.67369	2.49447e-11	2.99981e-09
ENSSSCG00000011612	RPN1	397606	ribophorin I	8826.63	0.77749	UP	0.116723	6.661	2.71967e-11	3.2341e-09
ENSSSCG00000029156	ZNF865	100738374	zinc finger protein 865	656.435	1.05186	UP	0.15792	6.66072	2.72491e-11	3.2341e-09
ENSSSCG00000023996	GOLM2	100523528	golgi membrane protein 2	1424.27	0.932061	UP	0.140083	6.65364	2.85933e-11	3.37159e-09
ENSSSCG00000015712	DDX18	100153560	DEAD-box helicase 18	1132.31	1.26604	UP	0.190331	6.65179	2.89546e-11	3.39217e-09
ENSSSCG00000037686	TBL3	100623969	transducin beta like 3	2494.8	0.982048	UP	0.147906	6.63969	3.1435e-11	3.65916e-09
ENSSSCG00000025606	ATM	100101922	ATM serine/threonine kinase	819.16	0.812296	UP	0.122408	6.63598	3.22349e-11	3.72836e-09
ENSSSCG00000015775	DCTD	100154836	dCMP deaminase	735.467	0.77726	UP	0.117149	6.63479	3.24959e-11	3.73477e-09
ENSSSCG00000035991	CENPM	100286777	centromere protein M	114.339	1.36306	UP	0.206351	6.60553	3.96109e-11	4.52386e-09
ENSSSCG00000013007	ZFPL1	100515072	zinc finger protein like 1	929.239	0.940175	UP	0.142619	6.5922	4.33352e-11	4.91827e-09
ENSSSCG00000013380	ENSSSCG00000013380	100512826	nucleobindin 2	2427.63	1.02461	UP	0.155894	6.57247	4.94878e-11	5.58167e-09
ENSSSCG00000015214	STT3A	100511525	STT3 oligosaccharyltransferase complex catalytic subunit A	6879.83	0.858411	UP	0.130868	6.55937	5.40369e-11	6.05714e-09
ENSSSCG00000016585	IMPDH1	100520873	inosine monophosphate dehydrogenase 1	955.982	1.06287	UP	0.162433	6.54344	6.01189e-11	6.66916e-09
ENSSSCG00000029323	KCNE3	397168	potassium voltage-gated channel subfamily E regulatory subunit 3	808.066	-2.47084	DOWN	0.377622	-6.54316	6.02314e-11	6.66916e-09
ENSSSCG00000003885	CMPK1	100521561	cytidine/uridine monophosphate kinase 1	3718.41	0.892791	UP	0.136589	6.53631	6.30545e-11	6.93943e-09
ENSSSCG00000038191	ABT1	100153723	activator of basal transcription 1	473.741	1.04991	UP	0.160679	6.53423	6.39384e-11	6.99433e-09
ENSSSCG00000047932	HSPA6	396906	heat shock protein family A (Hsp70) member 6	17640.4	1.73633	UP	0.266499	6.51536	7.25163e-11	7.88517e-09
ENSSSCG00000030497	YAE1	100622361	YAE1 maturation factor of ABCE1	503.109	0.740831	UP	0.11391	6.50364	7.84011e-11	8.47432e-09
ENSSSCG00000010579	GBF1	100154193	golgi brefeldin A resistant guanine nucleotide exchange factor 1	4231.43	0.934371	UP	0.143852	6.49538	8.28263e-11	8.89966e-09
ENSSSCG00000004826	SELENOS	100151836	selenoprotein S	3146.7	0.877093	UP	0.135857	6.45599	1.07512e-10	1.14842e-08
ENSSSCG00000058715	ENSSSCG00000058715	110261311	zinc finger protein 805	58.6087	1.81445	UP	0.281465	6.44647	1.14487e-10	1.21578e-08
ENSSSCG00000026082	DNAJC3	100154166	DnaJ heat shock protein family (Hsp40) member C3	4919.04	0.675899	UP	0.104866	6.44539	1.15303e-10	1.21732e-08
ENSSSCG00000012534	MORF4L2	100524842	mortality factor 4 like 2	9177.91	0.624722	UP	0.0974415	6.41126	1.44325e-10	1.50621e-08
ENSSSCG00000039119	PDXDC1	100622608	pyridoxal dependent decarboxylase domain containing 1	3160.2	0.749549	UP	0.1183	6.33598	2.35842e-10	2.43333e-08
ENSSSCG00000010477	CEP55	100154549	centrosomal protein 55	85.1954	2.36558	UP	0.373882	6.32708	2.49845e-10	2.56324e-08
ENSSSCG00000033731	SLC35B1	100736794	solute carrier family 35 member B1	1027.68	0.882588	UP	0.139577	6.3233	2.56042e-10	2.61206e-08
ENSSSCG00000027128	LONP1	100511917	lon peptidase 1, mitochondrial	3501.16	0.858005	UP	0.135925	6.31232	2.74874e-10	2.77302e-08
ENSSSCG00000015095	UBE4A	100513674	ubiquitination factor E4A	1309.34	0.778676	UP	0.123344	6.31305	2.73586e-10	2.77302e-08
ENSSSCG00000010136	TRMT2A	100154701	tRNA methyltransferase 2 homolog A	958.515	1.10046	UP	0.175575	6.26774	3.66327e-10	3.65502e-08
ENSSSCG00000003105	SLC1A5	641348	solute carrier family 1 member 5	5636.08	0.945884	UP	0.151063	6.2615	3.81286e-10	3.78348e-08
ENSSSCG00000015106	HYOU1	100516870	hypoxia up-regulated 1	21538.9	0.893567	UP	0.142872	6.25431	3.99279e-10	3.91919e-08
ENSSSCG00000028331	IL1R2	100628112	interleukin 1 receptor type 2	37.4077	-2.41098	DOWN	0.385485	-6.2544	3.99035e-10	3.91919e-08
ENSSSCG00000030204	IPPK	100739651	inositol-pentakisphosphate 2-kinase	641.252	1.03069	UP	0.16496	6.24809	4.15511e-10	4.05659e-08
ENSSSCG00000003135	KCNJ14	100521454	potassium inwardly rectifying channel subfamily J member 14	118.023	1.64423	UP	0.263571	6.2383	4.42348e-10	4.27266e-08
ENSSSCG00000040835	ENSSSCG00000040835	110260738	MANSC domain containing 1	604.5	-1.00528	DOWN	0.161746	-6.21521	5.12562e-10	4.92467e-08
ENSSSCG00000003851	CPT2	100519491	carnitine palmitoyltransferase 2	303.686	1.03681	UP	0.166952	6.21023	5.29081e-10	5.04706e-08
ENSSSCG00000011901	TMEM39A	100151958	transmembrane protein 39A	1828.17	0.81253	UP	0.130849	6.2097	5.3086e-10	5.04706e-08
ENSSSCG00000003089	TOMM40	102165927	translocase of outer mitochondrial membrane 40	933.425	0.808304	UP	0.130306	6.20313	5.53504e-10	5.23494e-08
ENSSSCG00000037865	SOX18	100049667	SRY-box transcription factor 18	1032.48	-2.09381	DOWN	0.337615	-6.20178	5.58294e-10	5.25288e-08
ENSSSCG00000006172	PI15	100158209	peptidase inhibitor 15	4067.94	-2.08079	DOWN	0.336335	-6.18666	6.14534e-10	5.75223e-08
ENSSSCG00000006346	ATF6	100158076	activating transcription factor 6	3554.4	0.822357	UP	0.133049	6.18086	6.37514e-10	5.93672e-08
ENSSSCG00000016985	BNIP1	100521935	BCL2 interacting protein 1	521.458	0.83411	UP	0.135507	6.15549	7.48443e-10	6.93417e-08
ENSSSCG00000009622	POLR3D	100154035	RNA polymerase III subunit D	1463.94	0.648461	UP	0.105457	6.14903	7.79558e-10	7.18579e-08
ENSSSCG00000020879	FBXW7	100620112	F-box and WD repeat domain containing 7	1060.44	0.711738	UP	0.115774	6.14767	7.8627e-10	7.21105e-08
ENSSSCG00000002009	PCK2	403165	phosphoenolpyruvate carboxykinase 2, mitochondrial	765.616	1.34279	UP	0.218517	6.145	7.99631e-10	7.29673e-08
ENSSSCG00000015215	CHEK1	100511709	checkpoint kinase 1	368.958	1.44001	UP	0.23447	6.14157	8.17112e-10	7.41897e-08
ENSSSCG00000008621	NBAS	100521618	NBAS subunit of NRZ tethering complex	630.165	0.788098	UP	0.129248	6.09757	1.0769e-09	9.72909e-08
ENSSSCG00000026194	INIP	100513906	INTS3 and NABP interacting protein	643.02	0.859501	UP	0.141228	6.08589	1.15846e-09	1.04141e-07
ENSSSCG00000040931	SLC17A9	110257489	solute carrier family 17 member 9	1285.21	1.67866	UP	0.276093	6.08008	1.20126e-09	1.07456e-07
ENSSSCG00000040425	YRDC	110261153	yrdC N6-threonylcarbamoyltransferase domain containing	834.548	0.755241	UP	0.124253	6.07826	1.21494e-09	1.08147e-07
ENSSSCG00000002762	TERF2	100517762	telomeric repeat binding factor 2	770.129	0.688049	UP	0.113239	6.07606	1.23174e-09	1.09108e-07
ENSSSCG00000025906	ALKBH1	100623752	alkB homolog 1, histone H2A dioxygenase	347.789	0.859056	UP	0.141436	6.0738	1.24922e-09	1.10119e-07
ENSSSCG00000002455	GOLGA5	100151911	golgin A5	1923.21	0.950604	UP	0.156826	6.06153	1.34833e-09	1.18281e-07
ENSSSCG00000011787	MAGEF1	100737653	MAGE family member F1	386.067	1.65447	UP	0.274294	6.03176	1.62183e-09	1.4159e-07
ENSSSCG00000028466	UTP3	100217385	UTP3 small subunit processome component	377.571	0.873688	UP	0.14518	6.01796	1.76624e-09	1.5346e-07
ENSSSCG00000028698	CCDC47	100513109	coiled-coil domain containing 47	1582.42	0.8035	UP	0.13361	6.01377	1.81257e-09	1.56735e-07
ENSSSCG00000017667	PTRH2	100519562	peptidyl-tRNA hydrolase 2	363.741	0.890102	UP	0.148083	6.01082	1.84582e-09	1.58854e-07
ENSSSCG00000015999	FKBP7	100144630	FKBP prolyl isomerase 7	266.278	1.48019	UP	0.24671	5.99974	1.97636e-09	1.69287e-07
ENSSSCG00000008360	CEP68	100517706	centrosomal protein 68	1551.73	-0.644246	DOWN	0.107582	-5.98839	2.11924e-09	1.78992e-07
ENSSSCG00000055768	SRA1	100513784	steroid receptor RNA activator 1	620.986	0.941164	UP	0.157245	5.98533	2.15958e-09	1.81554e-07
ENSSSCG00000003128	LIG1	100520434	DNA ligase 1	645.909	0.71398	UP	0.119365	5.98149	2.211e-09	1.85021e-07
ENSSSCG00000003943	MED8	100517766	mediator complex subunit 8	743.946	0.87315	UP	0.146119	5.97562	2.29223e-09	1.90939e-07
ENSSSCG00000040919	RTN4RL2	106508542	reticulon 4 receptor like 2	295.698	-1.50332	DOWN	0.252027	-5.96489	2.44796e-09	2.02979e-07
ENSSSCG00000011620	RUVBL1	100518219	RuvB like AAA ATPase 1	737.198	0.899845	UP	0.151078	5.95616	2.58239e-09	2.13153e-07
ENSSSCG00000012955	KLC2	100521540	kinesin light chain 2	1596.11	0.599461	UP	0.100674	5.95447	2.6092e-09	2.14391e-07
ENSSSCG00000030451	LRRC14	100524251	leucine rich repeat containing 14	462.712	0.764385	UP	0.128447	5.95096	2.66582e-09	2.18057e-07
ENSSSCG00000010514	RRP12	100155987	ribosomal RNA processing 12 homolog	744.693	0.889528	UP	0.149608	5.94571	2.75266e-09	2.2415e-07
ENSSSCG00000002516	WARS1	100515390	tryptophanyl-tRNA synthetase 1	34850.6	0.815483	UP	0.137434	5.93365	2.9628e-09	2.40185e-07
ENSSSCG00000013662	PPAN	100533476	peter pan homolog	1169	1.11915	UP	0.18904	5.92017	3.21618e-09	2.59567e-07
ENSSSCG00000059110	BLOC1S4	100621576	biogenesis of lysosomal organelles complex 1 subunit 4	293.783	0.882921	UP	0.149328	5.91261	3.3672e-09	2.70553e-07
ENSSSCG00000016411	NOM1	100511356	nucleolar protein with MIF4G domain 1	1132.07	0.711941	UP	0.120484	5.90902	3.44156e-09	2.7531e-07
ENSSSCG00000004542	NARS1	100513328	asparaginyl-tRNA synthetase 1	7276.82	0.697376	UP	0.118233	5.89833	3.67194e-09	2.92451e-07
ENSSSCG00000002847	GPT2	100521318	glutamic--pyruvic transaminase 2	864.442	1.81523	UP	0.30808	5.89207	3.81398e-09	3.02437e-07
ENSSSCG00000001022	SSR1	100152689	signal sequence receptor subunit 1	6866.53	0.59148	UP	0.100419	5.89012	3.8592e-09	3.04692e-07
ENSSSCG00000004765	RMDN3	100519696	regulator of microtubule dynamics 3	130.737	1.70512	UP	0.289684	5.88613	3.95333e-09	3.10773e-07
ENSSSCG00000003513	ECE1	397446	endothelin converting enzyme 1	9076.17	-0.753252	DOWN	0.128198	-5.87569	4.21083e-09	3.29588e-07
ENSSSCG00000058216	IGFBP3	448812	insulin like growth factor binding protein 3	16110.6	-2.15841	DOWN	0.367622	-5.87128	4.32446e-09	3.37029e-07
ENSSSCG00000000487	SLC35E3	100515832	solute carrier family 35 member E3	124.767	1.25888	UP	0.214504	5.86879	4.38976e-09	3.40657e-07
ENSSSCG00000016817	TARS1	100526191	threonyl-tRNA synthetase 1	4473.8	0.81721	UP	0.139759	5.84727	4.99691e-09	3.86123e-07
ENSSSCG00000038867	PPM1K	110262190	protein phosphatase, Mg2+/Mn2+ dependent 1K	793.942	0.973122	UP	0.166502	5.84451	5.08064e-09	3.90929e-07
ENSSSCG00000006261	TCEA1	100157724	transcription elongation factor A1	3076.72	0.826225	UP	0.141456	5.84084	5.19373e-09	3.97945e-07
ENSSSCG00000000849	HSP90B1	397191	heat shock protein 90 beta family member 1	46982.7	0.748242	UP	0.128316	5.83125	5.50121e-09	4.17977e-07
ENSSSCG00000025892	PRR3	100736978	proline rich 3	508.331	0.948473	UP	0.162634	5.83195	5.47828e-09	4.17977e-07
ENSSSCG00000053658	NREP	100037285	neuronal regeneration related protein	1020.89	-1.34538	DOWN	0.231181	-5.81961	5.89849e-09	4.46295e-07
ENSSSCG00000033823	XPNPEP3	110260639	X-prolyl aminopeptidase 3	861.353	0.910169	UP	0.156642	5.81052	6.22794e-09	4.67327e-07
ENSSSCG00000005597	GOLGA1	100515524	golgin A1	443.361	0.698878	UP	0.120343	5.80736	6.34649e-09	4.74263e-07
ENSSSCG00000026001	DNAJC1	100519794	DnaJ heat shock protein family (Hsp40) member C1	1225.25	0.746236	UP	0.128597	5.80288	6.51846e-09	4.83137e-07
ENSSSCG00000008816	NFXL1	100518499	nuclear transcription factor, X-box binding like 1	438.538	0.922606	UP	0.158972	5.80357	6.49185e-09	4.83137e-07
ENSSSCG00000003201	ATF5	100523675	activating transcription factor 5	1278.46	1.41811	UP	0.244697	5.79537	6.81689e-09	5.03203e-07
ENSSSCG00000004491	ENSSSCG00000004491	100517692	solute carrier family 14 member 2	26.6547	-4.51226	DOWN	0.779057	-5.79195	6.95718e-09	5.1148e-07
ENSSSCG00000061881	SF3A2	100516539	splicing factor 3a subunit 2	1002.87	0.614039	UP	0.106243	5.77957	7.48936e-09	5.46182e-07
ENSSSCG00000033171	MAPK11	110260605	mitogen-activated protein kinase 11	639.859	-0.860468	DOWN	0.148933	-5.77754	7.58013e-09	5.5059e-07
ENSSSCG00000008518	SLC30A6	100170144	solute carrier family 30 member 6	904.882	0.793919	UP	0.137451	5.77603	7.64847e-09	5.53341e-07
ENSSSCG00000008619	DDX1	100627404	DEAD-box helicase 1	1798.56	0.650039	UP	0.112617	5.77214	7.82698e-09	5.64009e-07
ENSSSCG00000015145	ZNF202	100628238	zinc finger protein 202	695.379	0.798014	UP	0.138543	5.76006	8.40839e-09	6.0351e-07
ENSSSCG00000011314	LZTFL1	100152547	leucine zipper transcription factor like 1	592.869	0.8739	UP	0.152054	5.7473	9.06798e-09	6.48289e-07
ENSSSCG00000002959	FAM98C	100516018	family with sequence similarity 98 member C	756.144	0.979171	UP	0.170906	5.72929	1.0085e-08	7.17954e-07
ENSSSCG00000037025	PLVAP	110259322	plasmalemma vesicle associated protein	2972.94	-1.88846	DOWN	0.32965	-5.72868	1.01215e-08	7.17954e-07
ENSSSCG00000017288	FTSJ3	100512190	FtsJ RNA 2'-O-methyltransferase 3	1506.94	0.772457	UP	0.134959	5.72365	1.04257e-08	7.36652e-07
ENSSSCG00000052803	ENSSSCG00000052803			77.7713	2.11444	UP	0.36947	5.7229	1.04722e-08	7.37069e-07
ENSSSCG00000037158	MTURN	100513191	maturin, neural progenitor differentiation regulator homolog	2293.15	-0.737359	DOWN	0.128871	-5.7217	1.05462e-08	7.39417e-07
ENSSSCG00000056362	KRTAP8-1	100626387	keratin-associated protein 8-1	128.754	-7.1196	DOWN	1.24595	-5.71419	1.10228e-08	7.69855e-07
ENSSSCG00000005657	PKN3	100519640	protein kinase N3	957.037	-0.774394	DOWN	0.135634	-5.70945	1.13343e-08	7.88584e-07
ENSSSCG00000011782	ABCC5	100513626	ATP binding cassette subfamily C member 5	886.802	-0.792062	DOWN	0.138865	-5.70383	1.17146e-08	8.1193e-07
ENSSSCG00000023280	SULT2B1	100626471	sulfotransferase family 2B member 1	30.3845	-4.0738	DOWN	0.714582	-5.70095	1.19139e-08	8.22606e-07
ENSSSCG00000026996	ENSSSCG00000026996	100152536	ATP binding cassette subfamily C member 4 (PEL blood group)	969.031	-1.94594	DOWN	0.341496	-5.69828	1.21021e-08	8.31363e-07
ENSSSCG00000040086	YTHDF1	110257488	YTH N6-methyladenosine RNA binding protein 1	971.114	0.73797	UP	0.129517	5.69786	1.21323e-08	8.31363e-07
ENSSSCG00000016044	ORMDL1	100155491	ORMDL sphingolipid biosynthesis regulator 1	1356.13	0.60907	UP	0.106998	5.69237	1.25286e-08	8.55287e-07
ENSSSCG00000016017	DNAJC10	100523288	DnaJ heat shock protein family (Hsp40) member C10	1537.22	0.886634	UP	0.155905	5.68702	1.29273e-08	8.79202e-07
ENSSSCG00000017806	MRM3	100522640	mitochondrial rRNA methyltransferase 3	452.436	1.1282	UP	0.198509	5.68338	1.32057e-08	8.92938e-07
ENSSSCG00000014305	SAR1B	494017	secretion associated Ras related GTPase 1B	2353.9	0.681608	UP	0.119936	5.6831	1.32276e-08	8.92938e-07
ENSSSCG00000024233	RAB39B	100516775	RAB39B, member RAS oncogene family	40.1683	3.02219	UP	0.533307	5.66688	1.45417e-08	9.78012e-07
ENSSSCG00000012857	CARS1	100516312	cysteinyl-tRNA synthetase 1	3874.2	0.852278	UP	0.15083	5.6506	1.5989e-08	1.06353e-06
ENSSSCG00000030428	TWNK	100625408	twinkle mtDNA helicase	421.82	1.20949	UP	0.214024	5.65116	1.59369e-08	1.06353e-06
ENSSSCG00000030653	GANAB	396938	glucosidase II alpha subunit	6579.14	0.671396	UP	0.118885	5.64746	1.62834e-08	1.07916e-06
ENSSSCG00000014035	B4GALT7	100316855	beta-1,4-galactosyltransferase 7	1467.99	0.890309	UP	0.158016	5.6343	1.75773e-08	1.15647e-06
ENSSSCG00000027840	COPE	100525632	COPI coat complex subunit epsilon	2744.41	0.63296	UP	0.112335	5.63458	1.7549e-08	1.15647e-06
ENSSSCG00000037556	COG5	100623191	component of oligomeric golgi complex 5	666.769	0.896443	UP	0.159156	5.63247	1.77642e-08	1.16455e-06
ENSSSCG00000000682	GNB3	100154522	G protein subunit beta 3	39.8576	1.76728	UP	0.314056	5.62727	1.83085e-08	1.19591e-06
ENSSSCG00000056668	UFM1	100522509	ubiquitin fold modifier 1	688.902	0.791467	UP	0.14085	5.6192	1.91838e-08	1.2486e-06
ENSSSCG00000031476	ENSSSCG00000031476	100625137	kelch like family member 6	96.1874	-2.66408	DOWN	0.474416	-5.61548	1.9602e-08	1.27126e-06
ENSSSCG00000023557	CCRL2	414370	C-C motif chemokine receptor like 2	61.4028	-2.39177	DOWN	0.425975	-5.61482	1.96762e-08	1.27153e-06
ENSSSCG00000051973	ENSSSCG00000051973			48.4559	1.81208	UP	0.322858	5.61263	1.99277e-08	1.28321e-06
ENSSSCG00000009412	LCP1	100156254	lymphocyte cytosolic protein 1	981.78	-0.768959	DOWN	0.137027	-5.61171	2.00334e-08	1.28547e-06
ENSSSCG00000036700	RPUSD2	102159271	RNA pseudouridine synthase domain containing 2	71.3854	1.31984	UP	0.235452	5.60556	2.07579e-08	1.32261e-06
ENSSSCG00000030510	FBL	100626002	fibrillarin	1045.91	0.617788	UP	0.110987	5.56631	2.60194e-08	1.64058e-06
ENSSSCG00000007840	POLR3E	100523894	RNA polymerase III subunit E	915.065	0.867551	UP	0.155925	5.56391	2.63802e-08	1.65757e-06
ENSSSCG00000015894	DPP4	397492	dipeptidyl peptidase 4	338.902	-1.8169	DOWN	0.326704	-5.56131	2.67751e-08	1.67658e-06
ENSSSCG00000005472	SLC46A2	100157182	solute carrier family 46 member 2	295.391	-0.84818	DOWN	0.152637	-5.55686	2.74673e-08	1.71401e-06
ENSSSCG00000036835	OSBPL2	110257481	oxysterol binding protein like 2	2066.92	0.7725	UP	0.139199	5.54962	2.86296e-08	1.78043e-06
ENSSSCG00000032220	CNOT10	100623377	CCR4-NOT transcription complex subunit 10	1006.36	0.745436	UP	0.13441	5.546	2.92287e-08	1.81148e-06
ENSSSCG00000023318	MARS1	100516610	methionyl-tRNA synthetase 1	1599.04	0.956851	UP	0.172956	5.53232	3.16018e-08	1.9519e-06
ENSSSCG00000028602	GTPBP4	100625226	GTP binding protein 4	2245.37	0.721438	UP	0.130454	5.5302	3.19874e-08	1.96902e-06
ENSSSCG00000036015	TSSC4			669.989	0.736231	UP	0.133219	5.52647	3.26729e-08	2.00442e-06
ENSSSCG00000001955	SRP54	100154361	signal recognition particle 54	3920.45	0.944197	UP	0.170908	5.5246	3.30244e-08	2.01916e-06
ENSSSCG00000028007	POLR1C	414414	RNA polymerase I and III subunit C	1110.77	0.61629	UP	0.111851	5.50991	3.59013e-08	2.18769e-06
ENSSSCG00000008167	CNOT11	100519595	CCR4-NOT transcription complex subunit 11	1792.59	0.850746	UP	0.154662	5.50067	3.7835e-08	2.29015e-06
ENSSSCG00000015110	DPAGT1	100517773	dolichyl-phosphate N-acetylglucosaminephosphotransferase 1	947.025	0.724741	UP	0.131978	5.49136	3.9884e-08	2.39819e-06
ENSSSCG00000038151	ENSSSCG00000038151	110260936	CKLF like MARVEL transmembrane domain containing 3	1238.23	-1.05559	DOWN	0.19222	-5.49159	3.98342e-08	2.39819e-06
ENSSSCG00000006471	ISG20L2	100157573	interferon stimulated exonuclease gene 20 like 2	774.111	0.70999	UP	0.129779	5.47077	4.48083e-08	2.68394e-06
ENSSSCG00000023775	TFB2M	102161798	transcription factor B2, mitochondrial	183.865	1.24575	UP	0.227731	5.47028	4.49319e-08	2.68394e-06
ENSSSCG00000032110	ENSSSCG00000032110	102157976	general transcription factor IIIC subunit 5	1098.43	0.797806	UP	0.145924	5.46729	4.5698e-08	2.71186e-06
ENSSSCG00000003140	FGF21	100302504	fibroblast growth factor 21	178.704	1.67809	UP	0.307624	5.45501	4.89706e-08	2.89661e-06
ENSSSCG00000003326	PEG3	100522552	paternally expressed 3	377.851	1.18908	UP	0.218102	5.45196	4.98182e-08	2.92925e-06
ENSSSCG00000013382	PLEKHA7	100514820	pleckstrin homology domain containing A7	987.316	-0.724425	DOWN	0.132877	-5.45186	4.98451e-08	2.92925e-06
ENSSSCG00000029877	MKRN2	100626891	makorin ring finger protein 2	569.14	0.771037	UP	0.141478	5.44988	5.04039e-08	2.95253e-06
ENSSSCG00000040410	EXOC3L2	102167043	exocyst complex component 3 like 2	91.5944	-2.45002	DOWN	0.449908	-5.44559	5.16341e-08	3.01478e-06
ENSSSCG00000037684	PDYN	445529	prodynorphin	35.7981	-5.33444	DOWN	0.979691	-5.44502	5.17986e-08	3.01478e-06
ENSSSCG00000025316	SLC33A1	100625667	solute carrier family 33 member 1	1615.9	0.832955	UP	0.153407	5.42972	5.64428e-08	3.27458e-06
ENSSSCG00000001099	CMAH	396918	cytidine monophospho-N-acetylneuraminic acid hydroxylase	229.656	-2.08525	DOWN	0.384267	-5.42658	5.74452e-08	3.32213e-06
ENSSSCG00000032655	ALYREF	100620496	Aly/REF export factor	1709.2	0.842086	UP	0.155196	5.42597	5.76419e-08	3.32292e-06
ENSSSCG00000030426	C9orf78	100518947	chromosome 1 C9orf78 homolog	782.373	0.965263	UP	0.177966	5.42386	5.83272e-08	3.34121e-06
ENSSSCG00000011741	GOLIM4	100517915	golgi integral membrane protein 4	734.467	0.62426	UP	0.115433	5.40798	6.37382e-08	3.63969e-06
ENSSSCG00000023279	SH3TC2	100624660	SH3 domain and tetratricopeptide repeats 2	154.03	-2.66258	DOWN	0.493018	-5.40057	6.64293e-08	3.78147e-06
ENSSSCG00000012026	ADAMTS1	497061	ADAM metallopeptidase with thrombospondin type 1 motif 1	14466.9	-0.875806	DOWN	0.162566	-5.38739	7.14896e-08	4.05681e-06
ENSSSCG00000039904	SNORD14			165.202	1.88589	UP	0.350552	5.37977	7.45808e-08	4.21905e-06
ENSSSCG00000006301	TIPRL	100155988	TOR signaling pathway regulator	680.279	0.76643	UP	0.142655	5.37259	7.76121e-08	4.37689e-06
ENSSSCG00000002980	AWN	396783	sperm associated AWN protein	30.9903	-5.60032	DOWN	1.04308	-5.36901	7.9169e-08	4.45087e-06
ENSSSCG00000015282	PPP1R15B	100512360	protein phosphatase 1 regulatory subunit 15B	2802.53	0.783047	UP	0.145886	5.36754	7.98181e-08	4.47351e-06
ENSSSCG00000017178	SPHK1	100519210	sphingosine kinase 1	595.903	-1.33853	DOWN	0.249728	-5.35995	8.32464e-08	4.6513e-06
ENSSSCG00000021906	SYT7	100521541	synaptotagmin 7	385.118	-1.97597	DOWN	0.369017	-5.35469	8.5705e-08	4.77398e-06
ENSSSCG00000062250	ENSSSCG00000062250			183.656	1.50306	UP	0.281026	5.34848	8.8697e-08	4.92553e-06
ENSSSCG00000011496	ADAMTS9	100520218	ADAM metallopeptidase with thrombospondin type 1 motif 9	1989.09	-1.1999	DOWN	0.224461	-5.34571	9.00635e-08	4.97101e-06
ENSSSCG00000031847	RBM28	100628057	RNA binding motif protein 28	608.239	1.08891	UP	0.203733	5.3448	9.05159e-08	4.98084e-06
ENSSSCG00000011449	GNL3	100155235	G protein nucleolar 3	1641.57	0.909332	UP	0.170162	5.34392	9.09585e-08	4.99008e-06
ENSSSCG00000002790	ENSSSCG00000002790	100523188	transmembrane protein 208	567.915	0.828044	UP	0.155236	5.33408	9.60294e-08	5.2524e-06
ENSSSCG00000007239	CCM2L	100739177	CCM2 like scaffold protein	316.381	-2.12336	DOWN	0.398436	-5.32923	9.86323e-08	5.37857e-06
ENSSSCG00000000114	PICK1	100158107	protein interacting with PRKCA 1	655.569	1.04678	UP	0.196689	5.32199	1.0264e-07	5.56369e-06
ENSSSCG00000010183	COG2	100151825	component of oligomeric golgi complex 2	508.124	0.659807	UP	0.124006	5.32079	1.0332e-07	5.56733e-06
ENSSSCG00000016399	STAM2	100157042	signal transducing adaptor molecule 2	1126.45	0.845936	UP	0.158972	5.32128	1.03042e-07	5.56733e-06
ENSSSCG00000016827	BRIX1	100513502	biogenesis of ribosomes BRX1	1890.36	0.647248	UP	0.121669	5.31974	1.03915e-07	5.5828e-06
ENSSSCG00000008878	PPID	100515957	peptidylprolyl isomerase D	670.837	0.856264	UP	0.161063	5.31633	1.0588e-07	5.67159e-06
ENSSSCG00000026900	CDIN1	100512939	CDAN1 interacting nuclease 1	76.3081	-1.4438	DOWN	0.271797	-5.31204	1.08402e-07	5.78962e-06
ENSSSCG00000005494	TNC	397460	tenascin C	4526.83	-1.94582	DOWN	0.366395	-5.31071	1.09197e-07	5.815e-06
ENSSSCG00000022919	KIF5C	100622102	kinesin family member 5C	75.1897	1.47135	UP	0.2779	5.29451	1.19333e-07	6.33616e-06
ENSSSCG00000003877	FAF1	100518974	Fas associated factor 1	920.331	0.771631	UP	0.146014	5.28466	1.25941e-07	6.66753e-06
ENSSSCG00000013238	SLC39A13	100512266	solute carrier family 39 member 13	1215.3	0.672289	UP	0.127468	5.27419	1.33345e-07	7.03901e-06
ENSSSCG00000002389	VASH1	100511141	vasohibin 1	601.826	-2.26532	DOWN	0.430161	-5.26622	1.39261e-07	7.32995e-06
ENSSSCG00000007188	ENSSSCG00000007188	654323	FKBP prolyl isomerase 1A	11800	-0.706596	DOWN	0.134531	-5.25229	1.50217e-07	7.86106e-06
ENSSSCG00000012952	TMEM151A	100520884	transmembrane protein 151A	25.5501	3.00818	UP	0.573165	5.24836	1.53456e-07	8.00749e-06
ENSSSCG00000005711	NUP214	100155564	nucleoporin 214	1430.57	0.745883	UP	0.142186	5.24581	1.55598e-07	8.09601e-06
ENSSSCG00000027514	ELP5	100739487	elongator acetyltransferase complex subunit 5	1068.99	0.833863	UP	0.159012	5.24401	1.57124e-07	8.15202e-06
ENSSSCG00000004196	MED23	100156032	mediator complex subunit 23	1135.48	0.679899	UP	0.129736	5.24064	1.60018e-07	8.27855e-06
ENSSSCG00000017306	ITGB3	397063	integrin subunit beta 3	1327.32	-1.07403	DOWN	0.205229	-5.23332	1.66491e-07	8.56463e-06
ENSSSCG00000012953	YIF1A	100521064	Yip1 interacting factor homolog A, membrane trafficking protein	721.433	1.27772	UP	0.244591	5.22391	1.75185e-07	8.9864e-06
ENSSSCG00000006214	RRS1	100521788	ribosome biogenesis regulator 1 homolog	262.846	0.807082	UP	0.154552	5.22209	1.76914e-07	9.04951e-06
ENSSSCG00000013392	COPB1	100337660	COPI coat complex subunit beta 1	2921.48	0.780738	UP	0.149773	5.21283	1.85985e-07	9.4868e-06
ENSSSCG00000016810	ENSSSCG00000016810			192.135	-1.18755	DOWN	0.227949	-5.2097	1.89142e-07	9.62082e-06
ENSSSCG00000012902	CDK2AP2	100526092	cyclin dependent kinase 2 associated protein 2	2518.37	0.703941	UP	0.13518	5.20743	1.91471e-07	9.68503e-06
ENSSSCG00000060884	ENSSSCG00000060884			218.294	1.12954	UP	0.217793	5.18629	2.14524e-07	1.08209e-05
ENSSSCG00000016217	DNAJB2	100522168	DnaJ heat shock protein family (Hsp40) member B2	928.23	0.592131	UP	0.114291	5.18088	2.20836e-07	1.11085e-05
ENSSSCG00000015590	FLVCR1	100217398	FLVCR heme transporter 1	414.152	0.892667	UP	0.172542	5.17363	2.29585e-07	1.14849e-05
ENSSSCG00000005346	ZCCHC7	100520354	zinc finger CCHC-type containing 7	693.225	0.666456	UP	0.128889	5.17076	2.33144e-07	1.16309e-05
ENSSSCG00000037398	NTAN1	397107	N-terminal asparagine amidase	2791.26	-0.748198	DOWN	0.144882	-5.1642	2.41463e-07	1.2013e-05
ENSSSCG00000006979	MSR1	100511665	macrophage scavenger receptor 1	30.9326	-4.3612	DOWN	0.845131	-5.16039	2.4644e-07	1.2227e-05
ENSSSCG00000009364	FREM2	106508661	FRAS1 related extracellular matrix 2	241.517	1.22972	UP	0.23873	5.15108	2.58984e-07	1.27796e-05
ENSSSCG00000014338	HSPA9	100521183	heat shock protein family A (Hsp70) member 9	11309.5	0.766354	UP	0.148774	5.15112	2.58932e-07	1.27796e-05
ENSSSCG00000009010	ARFIP1	100518024	ADP ribosylation factor interacting protein 1	2034.21	0.720854	UP	0.140012	5.14852	2.62552e-07	1.29205e-05
ENSSSCG00000016401	KIF1A	100517246	kinesin family member 1A	5362.24	1.37427	UP	0.26734	5.14053	2.73967e-07	1.34096e-05
ENSSSCG00000010497	ENTPD1	397298	ectonucleoside triphosphate diphosphohydrolase 1	364.546	-1.08712	DOWN	0.211547	-5.1389	2.76344e-07	1.34896e-05
ENSSSCG00000003464	DNAJC16	100519845	DnaJ heat shock protein family (Hsp40) member C16	444.236	0.817828	UP	0.159179	5.13779	2.77984e-07	1.35333e-05
ENSSSCG00000029160	ENSSSCG00000029160			61911.8	1.26982	UP	0.24748	5.13102	2.88171e-07	1.39631e-05
ENSSSCG00000004663	SEMA6D	100511850	semaphorin 6D	591.404	1.34117	UP	0.26139	5.13091	2.88351e-07	1.39631e-05
ENSSSCG00000034887	HAPLN4	110259312	hyaluronan and proteoglycan link protein 4	161.101	2.28891	UP	0.446607	5.12511	2.9737e-07	1.43616e-05
ENSSSCG00000060420	IER3IP1	100521060	immediate early response 3 interacting protein 1	2661.62	0.655061	UP	0.127949	5.11969	3.06044e-07	1.47413e-05
ENSSSCG00000010246	DDX50	100519874	DExD-box helicase 50	783.703	0.79478	UP	0.155775	5.10211	3.35893e-07	1.60512e-05
ENSSSCG00000012007	HSPA13	100152073	heat shock protein family A (Hsp70) member 13	1891.25	0.969677	UP	0.190086	5.10126	3.37403e-07	1.60811e-05
ENSSSCG00000022303	SLC25A16	100153073	solute carrier family 25 member 16	189.567	1.39322	UP	0.274008	5.08459	3.68418e-07	1.75133e-05
ENSSSCG00000017047	CLINT1	100522525	clathrin interactor 1	3936.88	0.701301	UP	0.138629	5.05884	4.21815e-07	1.99993e-05
ENSSSCG00000000573	KCNJ8	100152631	potassium inwardly rectifying channel subfamily J member 8	1398.68	-1.7721	DOWN	0.35051	-5.05577	4.28666e-07	2.02712e-05
ENSSSCG00000051290	ENSSSCG00000051290			232.133	-0.946625	DOWN	0.187456	-5.04984	4.42176e-07	2.08558e-05
ENSSSCG00000016041	ASNSD1	100513955	asparagine synthetase domain containing 1	352.645	0.911288	UP	0.180534	5.04773	4.47081e-07	2.10325e-05
ENSSSCG00000004094	PPP1R14C	100521302	protein phosphatase 1 regulatory inhibitor subunit 14C	87.9203	-2.49281	DOWN	0.4943	-5.04312	4.58014e-07	2.13817e-05
ENSSSCG00000025981	SLC38A5	100627516	solute carrier family 38 member 5	1269.9	0.983076	UP	0.194946	5.0428	4.58771e-07	2.13817e-05
ENSSSCG00000006000	TAF2	100155674	TATA-box binding protein associated factor 2	735.166	0.696084	UP	0.13804	5.04261	4.59214e-07	2.13817e-05
ENSSSCG00000014823	P2RY6	100512849	pyrimidinergic receptor P2Y6	282.423	-1.09359	DOWN	0.217589	-5.02595	5.0095e-07	2.3206e-05
ENSSSCG00000022794	ENSSSCG00000022794	100625046	HHIP like 1	105.835	-2.74674	DOWN	0.547045	-5.02105	5.13887e-07	2.37447e-05
ENSSSCG00000059476	ENSSSCG00000059476	100621059	adhesion G protein-coupled receptor F2	91.1328	-2.69	DOWN	0.536261	-5.01621	5.26997e-07	2.42887e-05
ENSSSCG00000009320	FLT1	396763	fms related receptor tyrosine kinase 1	2622.03	-1.43273	DOWN	0.285918	-5.01096	5.41589e-07	2.4898e-05
ENSSSCG00000016127	NDUFS1	100516402	NADH:ubiquinone oxidoreductase core subunit S1	1130.3	0.833876	UP	0.166813	4.99888	5.76653e-07	2.64431e-05
ENSSSCG00000026293	STX5	100628048	syntaxin 5	1284.59	0.639495	UP	0.127986	4.9966	5.83499e-07	2.66896e-05
ENSSSCG00000004670	C15orf48	100152534	chromosome 1 C15orf48 homolog	1650.6	-1.74937	DOWN	0.350385	-4.99271	5.95365e-07	2.71639e-05
ENSSSCG00000009336	RXFP2	102160691	relaxin family peptide receptor 2	1106.3	-1.17998	DOWN	0.236552	-4.98826	6.09257e-07	2.7728e-05
ENSSSCG00000015476	CHI3L1	396865	chitinase 3 like 1	9243.51	-2.59043	DOWN	0.519851	-4.98303	6.2597e-07	2.84175e-05
ENSSSCG00000055255	NGRN	110261557	neugrin, neurite outgrowth associated	397.767	0.948276	UP	0.190391	4.98069	6.33582e-07	2.86913e-05
ENSSSCG00000036940	TCF15	100517249	transcription factor 15	148.325	-1.74372	DOWN	0.350278	-4.97811	6.42089e-07	2.90042e-05
ENSSSCG00000004847	MPHOSPH10	100153310	M-phase phosphoprotein 10	658.131	0.919947	UP	0.185078	4.9706	6.67465e-07	3.00757e-05
ENSSSCG00000013304	NAT10	100511365	N-acetyltransferase 10	659.487	1.16767	UP	0.235239	4.96377	6.91383e-07	3.10763e-05
ENSSSCG00000009766	ATP6V0A2	100154525	ATPase H+ transporting V0 subunit a2	485.756	0.79285	UP	0.159746	4.96318	6.93497e-07	3.10943e-05
ENSSSCG00000034387	ARL2	100515705	ADP ribosylation factor like GTPase 2	465.141	-0.671593	DOWN	0.135329	-4.96269	6.95252e-07	3.10962e-05
ENSSSCG00000038618	RFLNB	100524216	refilin B	369.227	-1.67589	DOWN	0.337966	-4.95876	7.09435e-07	3.16527e-05
ENSSSCG00000030183	GOSR2	100519332	golgi SNAP receptor complex member 2	1580.36	0.807888	UP	0.163042	4.9551	7.2292e-07	3.20755e-05
ENSSSCG00000023956	NEDD9	100154178	neural precursor cell expressed, developmentally down-regulated 9	2635.41	-0.61804	DOWN	0.124723	-4.95531	7.22152e-07	3.20755e-05
ENSSSCG00000002445	TRIP11	100154452	thyroid hormone receptor interactor 11	1415.57	0.696591	UP	0.140604	4.95428	7.25978e-07	3.20755e-05
ENSSSCG00000007116	CD93	100155660	CD93 molecule	3696.76	-1.86907	DOWN	0.377332	-4.95337	7.29377e-07	3.21116e-05
ENSSSCG00000016960	RAD17	100515763	RAD17 checkpoint clamp loader component	392.521	0.841846	UP	0.169963	4.95312	7.30331e-07	3.21116e-05
ENSSSCG00000031176	GP9	100216312	glycoprotein IX platelet	65.6066	-1.5248	DOWN	0.307925	-4.95187	7.35054e-07	3.22412e-05
ENSSSCG00000005356	DCAF10	100157661	DDB1 and CUL4 associated factor 10	1423.3	0.820612	UP	0.166096	4.94059	7.78879e-07	3.40811e-05
ENSSSCG00000057624	ENSSSCG00000057624			46.563	1.94199	UP	0.393392	4.93652	7.95286e-07	3.46321e-05
ENSSSCG00000055761	CYP20A1	100124408	cytochrome P450 family 20 subfamily A member 1	329.016	0.91366	UP	0.185289	4.93099	8.18121e-07	3.54565e-05
ENSSSCG00000022099	TP53INP2	100152247	tumor protein p53 inducible nuclear protein 2	2358.75	-0.585475	DOWN	0.118847	-4.92628	8.3808e-07	3.6235e-05
ENSSSCG00000021606	FLVCR2	100217391	FLVCR heme transporter 2	753.775	0.665068	UP	0.135505	4.90809	9.1969e-07	3.9669e-05
ENSSSCG00000060790	COX6C	100037989	COX6C protein	1315.69	-0.591898	DOWN	0.120638	-4.90642	9.27543e-07	3.99129e-05
ENSSSCG00000032022	C15orf62			185.892	0.837481	UP	0.170887	4.90078	9.54588e-07	4.09796e-05
ENSSSCG00000036622	ENSSSCG00000036622	110260316	CD48 antigen-like	621.954	-2.9991	DOWN	0.612146	-4.89933	9.6166e-07	4.11858e-05
ENSSSCG00000020842	TAF13	100157095	TATA-box binding protein associated factor 13	930.892	0.779246	UP	0.159114	4.8974	9.71118e-07	4.13956e-05
ENSSSCG00000017053	NIPAL4	100523099	NIPA like domain containing 4	47.0892	-2.47962	DOWN	0.506431	-4.89626	9.76771e-07	4.15391e-05
ENSSSCG00000031247	KAT8	100522367	lysine acetyltransferase 8	818.53	0.580595	UP	0.118641	4.89372	9.89474e-07	4.1981e-05
ENSSSCG00000000379	ESYT1	100519485	extended synaptotagmin 1	2661.49	-0.792388	DOWN	0.162047	-4.88988	1.009e-06	4.26103e-05
ENSSSCG00000001470	SLA-DMA	445528	SLA-DM alpha chain	549.905	-1.55517	DOWN	0.318037	-4.8899	1.00889e-06	4.26103e-05
ENSSSCG00000016865	FBXO4	100522958	F-box protein 4	515.552	0.656807	UP	0.134408	4.88668	1.02548e-06	4.32058e-05
ENSSSCG00000037077	SHMT2	100626911	serine hydroxymethyltransferase 2	1995.08	0.890182	UP	0.182268	4.88391	1.04002e-06	4.37168e-05
ENSSSCG00000006359	ADAMTS4	100157276	ADAM metallopeptidase with thrombospondin type 1 motif 4	13770	-0.678133	DOWN	0.138952	-4.88035	1.05897e-06	4.44109e-05
ENSSSCG00000048041	ENSSSCG00000048041			22.4264	2.64955	UP	0.543929	4.87114	1.10958e-06	4.6426e-05
ENSSSCG00000012088	ENSSSCG00000012088	100738385	protein O-fucosyltransferase 2	3350.05	0.613314	UP	0.12593	4.8703	1.11431e-06	4.65166e-05
ENSSSCG00000010703	HTRA1	100515628	HtrA serine peptidase 1	3982.71	-0.745021	DOWN	0.153065	-4.86735	1.13105e-06	4.71071e-05
ENSSSCG00000002138	OSGEP	100153498	O-sialoglycoprotein endopeptidase	635.969	0.782605	UP	0.160886	4.86436	1.14829e-06	4.77156e-05
ENSSSCG00000041667	CLDN5	396997	claudin 5	4438.49	-1.93479	DOWN	0.398477	-4.85546	1.20108e-06	4.97953e-05
ENSSSCG00000024180	ACBD3	494461	acyl-CoA binding domain containing 3	4814.88	0.627965	UP	0.129511	4.84874	1.24246e-06	5.13936e-05
ENSSSCG00000009642	STC1	100125345	stanniocalcin 1	9306.16	-1.2369	DOWN	0.255314	-4.84464	1.26844e-06	5.23492e-05
ENSSSCG00000039230	POLR2D	100737579	RNA polymerase II subunit D	536.538	0.841405	UP	0.173718	4.8435	1.27573e-06	5.24921e-05
ENSSSCG00000040188	TNFSF12	100127163	TNF superfamily member 12	336.878	-0.860483	DOWN	0.177668	-4.84319	1.27769e-06	5.24921e-05
ENSSSCG00000022031	CHST2	100626514	carbohydrate sulfotransferase 2	978.217	-1.19609	DOWN	0.24712	-4.84012	1.29761e-06	5.31903e-05
ENSSSCG00000017389	RAMP2	397155	receptor activity modifying protein 2	1139.86	-1.60126	DOWN	0.331372	-4.83221	1.35026e-06	5.52238e-05
ENSSSCG00000021203	PIK3CB	100622559	phosphatidylinositol-4,5-bisphosphate 3-kinase catalytic subunit beta	369.687	-0.741802	DOWN	0.153728	-4.8254	1.39721e-06	5.68877e-05
ENSSSCG00000025329	DDX49	100526038	DEAD-box helicase 49	581.777	1.06242	UP	0.220283	4.82298	1.41431e-06	5.74553e-05
ENSSSCG00000017277	PECAM1	396941	platelet and endothelial cell adhesion molecule 1	6754.65	-1.99828	DOWN	0.41512	-4.81375	1.48125e-06	6.00403e-05
ENSSSCG00000006892	DNTTIP2	100157622	deoxynucleotidyltransferase terminal interacting protein 2	2936.94	0.708805	UP	0.147306	4.8118	1.49577e-06	6.04937e-05
ENSSSCG00000043940	ENSSSCG00000043940			110.181	-1.71328	DOWN	0.356168	-4.8103	1.50702e-06	6.08134e-05
ENSSSCG00000027820	CD200	100626182	CD200 molecule	2578.05	-0.972104	DOWN	0.202247	-4.80652	1.53582e-06	6.18381e-05
ENSSSCG00000032580	MGST1	397567	microsomal glutathione S-transferase 1	1371.39	-0.632442	DOWN	0.131675	-4.80304	1.56276e-06	6.27835e-05
ENSSSCG00000013634	YIPF2	100521840	Yip1 domain family member 2	2971	0.714175	UP	0.148783	4.80012	1.58571e-06	6.35649e-05
ENSSSCG00000001070	FAM8A1	100154793	family with sequence similarity 8 member A1	661.489	0.684052	UP	0.142918	4.78634	1.69852e-06	6.79372e-05
ENSSSCG00000003120	NAPA	100515953	NSF attachment protein alpha	2014.03	0.845072	UP	0.176615	4.78481	1.71147e-06	6.83044e-05
ENSSSCG00000013784	DNAJB1	396741	DnaJ heat shock protein family (Hsp40) member B1	36967.4	1.40544	UP	0.293961	4.78106	1.74374e-06	6.94399e-05
ENSSSCG00000022719	RAB20	100737446	RAB20, member RAS oncogene family	69.9713	-3.24604	DOWN	0.679599	-4.77641	1.78455e-06	7.08056e-05
ENSSSCG00000033424	PARL	100739380	presenilin associated rhomboid like	360.401	0.677102	UP	0.141797	4.77515	1.79576e-06	7.08897e-05
ENSSSCG00000061347	TUBA1A	100135051	tubulin alpha 1a	2503.94	-1.04067	DOWN	0.217923	-4.77539	1.79357e-06	7.08897e-05
ENSSSCG00000013639	SLC44A2	100524730	solute carrier family 44 member 2	4186.42	-0.710222	DOWN	0.14881	-4.77268	1.81791e-06	7.16083e-05
ENSSSCG00000033340	ENSSSCG00000033340	110261309	zinc finger protein 264-like	98.5483	1.66412	UP	0.348919	4.76936	1.84814e-06	7.26416e-05
ENSSSCG00000014310	CXCL14	494467	C-X-C motif chemokine ligand 14	621.179	-1.63042	DOWN	0.341891	-4.76883	1.85302e-06	7.26761e-05
ENSSSCG00000003413	MTOR	100127359	mechanistic target of rapamycin kinase	1233.82	0.853	UP	0.179061	4.76374	1.90037e-06	7.43723e-05
ENSSSCG00000036005	CNEP1R1	110260965	CTD nuclear envelope phosphatase 1 regulatory subunit 1	1034.94	0.633133	UP	0.133154	4.75489	1.98556e-06	7.75394e-05
ENSSSCG00000009808	TMEM120B	100525612	transmembrane protein 120B	231.519	0.895668	UP	0.188751	4.74524	2.08256e-06	8.11527e-05
ENSSSCG00000005981	FBXO32	733657	F-box protein 32	2958.65	-1.21536	DOWN	0.256148	-4.74477	2.08744e-06	8.1169e-05
ENSSSCG00000057663	ENSSSCG00000057663	100520389	zinc finger protein with KRAB and SCAN domains 8	178.463	1.04479	UP	0.220496	4.73834	2.15477e-06	8.36079e-05
ENSSSCG00000038534	TSR1	110256073	TSR1 ribosome maturation factor	592.828	1.16763	UP	0.246564	4.73559	2.18423e-06	8.45703e-05
ENSSSCG00000009524	TMTC4	100524643	transmembrane O-mannosyltransferase targeting cadherins 4	314.006	-0.674504	DOWN	0.142494	-4.73357	2.20607e-06	8.5234e-05
ENSSSCG00000014374	DND1	100520423	DND microRNA-mediated repression inhibitor 1	32.3166	1.96012	UP	0.414211	4.73219	2.22113e-06	8.56337e-05
ENSSSCG00000000571	ABCC9	100127449	ATP binding cassette subfamily C member 9	478.884	-1.78048	DOWN	0.376429	-4.72993	2.24602e-06	8.64098e-05
ENSSSCG00000006728	GDAP2	100153342	ganglioside induced differentiation associated protein 2	420.027	0.771967	UP	0.163264	4.72833	2.26373e-06	8.69072e-05
ENSSSCG00000007782	SETD1A	100511747	SET domain containing 1A, histone lysine methyltransferase	1611.06	0.688833	UP	0.145801	4.72447	2.30718e-06	8.83882e-05
ENSSSCG00000002515	SLC25A47	100515556	solute carrier family 25 member 47	116.31	1.20187	UP	0.254689	4.71896	2.37057e-06	9.06256e-05
ENSSSCG00000030575	TMEM158	100620777	transmembrane protein 158	344.846	-1.23846	DOWN	0.262503	-4.71787	2.38326e-06	9.09195e-05
ENSSSCG00000008693	NOP14	106504051	NOP14 nucleolar protein	972.587	0.630004	UP	0.133666	4.71327	2.43776e-06	9.28034e-05
ENSSSCG00000001475	SLC39A7	100155600	solute carrier family 39 member 7	4701.72	0.827238	UP	0.17594	4.70181	2.57871e-06	9.79639e-05
ENSSSCG00000015818	DDHD2	100156104	DDHD domain containing 2	2018.04	0.596901	UP	0.127001	4.69997	2.60205e-06	9.86442e-05
ENSSSCG00000010325	KCNMA1	397434	potassium calcium-activated channel subfamily M alpha 1	992.001	-0.963148	DOWN	0.205427	-4.68851	2.75197e-06	0.000103679
ENSSSCG00000012408	NHSL2	100151779	NHS like 2	58.4646	-1.96397	DOWN	0.419196	-4.68509	2.79836e-06	0.000105208
ENSSSCG00000007315	AAR2	100152525	AAR2 splicing factor	406.422	0.679232	UP	0.145045	4.68291	2.82824e-06	0.000106112
ENSSSCG00000012348	APEX2	100519003	apurinic/apyrimidinic endodeoxyribonuclease 2	295.13	0.919659	UP	0.196485	4.68055	2.86109e-06	0.000107123
ENSSSCG00000023229	ETV5	100623208	ETS variant transcription factor 5	403.359	1.05597	UP	0.225768	4.67725	2.90754e-06	0.000108415
ENSSSCG00000009381	ALG11	100152645	ALG11 alpha-1,2-mannosyltransferase	371.82	0.699276	UP	0.149712	4.67079	3.00039e-06	0.000110965
ENSSSCG00000015273	ATP2B4	100623420	ATPase plasma membrane Ca2+ transporting 4	1514.86	-0.719287	DOWN	0.15399	-4.67101	2.9972e-06	0.000110965
ENSSSCG00000029296	FOXC2	100526107	forkhead box C2	163.991	-1.2358	DOWN	0.264525	-4.67176	2.98625e-06	0.000110965
ENSSSCG00000038013	DIRAS1	100515818	solute carrier family 39 member 3	106.462	0.941486	UP	0.201768	4.66619	3.0684e-06	0.00011325
ENSSSCG00000008971	USO1	100511575	USO1 vesicle transport factor	3433.94	0.798496	UP	0.171181	4.66464	3.09154e-06	0.000113873
ENSSSCG00000016436	CHPF2			1625.05	1.16311	UP	0.24953	4.66122	3.14346e-06	0.000115551
ENSSSCG00000008555	ENSSSCG00000008555	100522927	cell growth regulator with EF-hand domain 1	191.528	1.39698	UP	0.299844	4.65903	3.17703e-06	0.000116549
ENSSSCG00000008202	CNNM4	100739697	cyclin and CBS domain divalent metal cation transport mediator 4	2595.08	0.881198	UP	0.189628	4.64698	3.36823e-06	0.000123066
ENSSSCG00000038521	CHAC1	100524723	ChaC glutathione specific gamma-glutamylcyclotransferase 1	1296.73	1.17989	UP	0.253958	4.646	3.38432e-06	0.000123405
ENSSSCG00000006791	OVGP1	397140	oviductal glycoprotein 1	171.414	0.945274	UP	0.203525	4.64451	3.40883e-06	0.00012405
ENSSSCG00000002806	MMP15	100514105	matrix metallopeptidase 15	313.674	-1.34272	DOWN	0.289538	-4.63745	3.52735e-06	0.000128106
ENSSSCG00000032151	CPZ	110262047	carboxypeptidase Z	99.9602	2.00407	UP	0.43285	4.62994	3.65766e-06	0.000132309
ENSSSCG00000016750	YKT6	100513964	YKT6 v-SNARE homolog	4708.29	0.670473	UP	0.144803	4.63024	3.65249e-06	0.000132309
ENSSSCG00000001457	SLA-DQB1	100037921	SLA-DQ beta1 domain	7133.54	-1.2482	DOWN	0.269747	-4.6273	3.70469e-06	0.000133744
ENSSSCG00000003839	PLPP3	100512419	phospholipid phosphatase 3	9832.66	-0.770874	DOWN	0.16674	-4.62322	3.77836e-06	0.000135595
ENSSSCG00000037639	TIMMDC1	110256419	translocase of inner mitochondrial membrane domain containing 1	293.511	0.960172	UP	0.207674	4.62346	3.77394e-06	0.000135595
ENSSSCG00000011245	ITGA9	100626707	integrin subunit alpha 9	704.387	-1.28089	DOWN	0.277099	-4.62253	3.79096e-06	0.000135779
ENSSSCG00000006219	MTFR1	100522611	mitochondrial fission regulator 1	1017.14	0.770057	UP	0.166603	4.62211	3.79859e-06	0.000135785
ENSSSCG00000016816	ADAMTS12	100511353	ADAM metallopeptidase with thrombospondin type 1 motif 12	307.955	-1.135	DOWN	0.245812	-4.61738	3.88622e-06	0.000138644
ENSSSCG00000030044	TMEM184C	100621783	transmembrane protein 184C	1607.04	0.581317	UP	0.126011	4.61324	3.96441e-06	0.000141156
ENSSSCG00000035243	RAB27B	100154771	RAB27B, member RAS oncogene family	201.447	1.15221	UP	0.24979	4.61271	3.97458e-06	0.000141242
ENSSSCG00000009112	SEC24D	100739491	SEC24 homolog D, COPII coat complex component	3486.38	0.818796	UP	0.177765	4.60606	4.10378e-06	0.000145548
ENSSSCG00000008510	LTBP1	100627243	latent transforming growth factor beta binding protein 1	1679.84	-1.16752	DOWN	0.253731	-4.60139	4.19672e-06	0.000148554
ENSSSCG00000007278	AHCY	497050	adenosylhomocysteinase	1002.94	0.960783	UP	0.209399	4.58829	4.469e-06	0.000157272
ENSSSCG00000008635	NOL10	100512777	nucleolar protein 10	248.265	0.846563	UP	0.184526	4.58778	4.47977e-06	0.000157346
ENSSSCG00000005203	IL33	100518643	interleukin 33	1391.55	-1.52878	DOWN	0.333427	-4.58504	4.53898e-06	0.000158927
ENSSSCG00000016233	SERPINE2	397542	serpin family E member 2	735.639	-2.01098	DOWN	0.43861	-4.58489	4.54226e-06	0.000158927
ENSSSCG00000000137	NCF4	100152055	neutrophil cytosolic factor 4	325.35	-1.06077	DOWN	0.231439	-4.58336	4.5756e-06	0.000159785
ENSSSCG00000008289	MTHFD2	100737806	methylenetetrahydrofolate dehydrogenase (NADP+ dependent) 2, methenyltetrahydrofolate cyclohydrolase	963.126	0.839808	UP	0.183447	4.57794	4.69581e-06	0.000163668
ENSSSCG00000000232	ACVRL1	100153279	activin A receptor like type 1	1040.18	-1.82694	DOWN	0.399732	-4.57042	4.86745e-06	0.000168404
ENSSSCG00000003820	USP1	100523071	ubiquitin specific peptidase 1	1636.99	0.635883	UP	0.139132	4.57036	4.86878e-06	0.000168404
ENSSSCG00000034973	CXCL12	494460	C-X-C motif chemokine ligand 12	612.001	-1.50675	DOWN	0.330368	-4.56083	5.09517e-06	0.0001759
ENSSSCG00000040509	LIMD2	100512735	LIM domain containing 2	289.763	-1.27298	DOWN	0.279153	-4.56016	5.11148e-06	0.000176128
ENSSSCG00000039706	ENSSSCG00000039706	100156062	apolipoprotein L3	238.817	-1.71242	DOWN	0.375909	-4.55541	5.22834e-06	0.000179813
ENSSSCG00000024791	ENSSSCG00000024791	397347	CD59 molecule	2112.38	-0.806077	DOWN	0.177017	-4.55366	5.27198e-06	0.000180972
ENSSSCG00000003177	ENSSSCG00000003177	100521559	BCL2 like 12	186.498	0.9228	UP	0.202781	4.55072	5.34632e-06	0.000183177
ENSSSCG00000005702	FUBP3	100524188	far upstream element binding protein 3	1737.55	0.588156	UP	0.129272	4.54975	5.37099e-06	0.000183676
ENSSSCG00000025218	TXNL4B			459.375	0.936553	UP	0.205896	4.54867	5.3985e-06	0.000184157
ENSSSCG00000006035	ANGPT1	397009	angiopoietin 1	22.6445	-4.19406	DOWN	0.922348	-4.54715	5.43768e-06	0.00018485
ENSSSCG00000026984	DIPK2B	100622802	divergent protein kinase domain 2B	645.357	-2.08661	DOWN	0.458955	-4.54643	5.45622e-06	0.00018485
ENSSSCG00000018016	MAP2K4	100520100	mitogen-activated protein kinase kinase 4	776.251	0.620934	UP	0.136565	4.5468	5.44665e-06	0.00018485
ENSSSCG00000004549	RBPMS2	100515517	RNA binding protein, mRNA processing factor 2	166.522	-1.05173	DOWN	0.231355	-4.54596	5.46858e-06	0.000184924
ENSSSCG00000025602	DOCK4	100520706	dedicator of cytokinesis 4	524.159	-1.124	DOWN	0.247333	-4.54447	5.50744e-06	0.000185546
ENSSSCG00000011364	NCKIPSD	100524278	NCK interacting protein with SH3 domain	355.508	-1.29114	DOWN	0.284097	-4.5447	5.50133e-06	0.000185546
ENSSSCG00000057653	ENSSSCG00000057653			196.893	-1.70688	DOWN	0.375694	-4.54326	5.53905e-06	0.000186266
ENSSSCG00000015565	ENSSSCG00000015565	100516567	chromosome 9 C1orf21 homolog	1699.94	-0.791615	DOWN	0.174324	-4.54106	5.59718e-06	0.000187873
ENSSSCG00000010822	BPNT1	100515917	3'(2'), 5'-bisphosphate nucleotidase 1	460.521	0.782617	UP	0.172759	4.5301	5.89557e-06	0.000197523
ENSSSCG00000032803	CYP2S1	106510546	cytochrome P450 family 2 subfamily S member 1	488.072	-1.90384	DOWN	0.420715	-4.52525	6.03242e-06	0.000200717
ENSSSCG00000037821	RGS5	397640	regulator of G protein signaling 5	4268.43	-1.28111	DOWN	0.283243	-4.52301	6.09675e-06	0.000202397
ENSSSCG00000004460	IBTK	100153597	inhibitor of Bruton tyrosine kinase	961.789	0.601419	UP	0.133017	4.52135	6.14466e-06	0.000203615
ENSSSCG00000015050	ZW10	110255202	zw10 kinetochore protein	1013.47	0.904481	UP	0.200538	4.51027	6.47457e-06	0.000214156
ENSSSCG00000032180	MCM7	110259871	minichromosome maintenance complex component 7	1928.08	0.93062	UP	0.206432	4.50811	6.54067e-06	0.000215949
ENSSSCG00000059284	ENSSSCG00000059284			680.039	0.614154	UP	0.136255	4.50737	6.56349e-06	0.000216309
ENSSSCG00000031698	GFUS	100620054	GDP-L-fucose synthase	1250.71	0.795047	UP	0.176631	4.50117	6.75791e-06	0.000221511
ENSSSCG00000008842	KIT	396810	KIT proto-oncogene, receptor tyrosine kinase	871.459	-1.43198	DOWN	0.318132	-4.50123	6.75619e-06	0.000221511
ENSSSCG00000035472	TTC9C	100621273	tetratricopeptide repeat domain 9C	512.722	0.94488	UP	0.209996	4.4995	6.81119e-06	0.000222799
ENSSSCG00000028078	DPH1	100525608	diphthamide biosynthesis 1	437.689	0.691371	UP	0.153718	4.49766	6.87045e-06	0.000223986
ENSSSCG00000005095	PRKCH	100152637	protein kinase C eta	1200.65	-0.905415	DOWN	0.20142	-4.49515	6.95197e-06	0.000226238
ENSSSCG00000007280	ITCH			2043.6	0.626448	UP	0.139484	4.49119	7.0827e-06	0.000229917
ENSSSCG00000011398	SEMA3F	100153225	semaphorin 3F	3352.55	-1.1138	DOWN	0.248009	-4.49096	7.09034e-06	0.000229917
ENSSSCG00000020737	ZNRD2	100737568	zinc ribbon domain containing 2	300.432	0.774498	UP	0.17249	4.49011	7.1188e-06	0.000230428
ENSSSCG00000007554	ZFAND2A	100521185	zinc finger AN1-type containing 2A	12329.2	1.1991	UP	0.267249	4.48685	7.22846e-06	0.000233562
ENSSSCG00000008312	DYSF	100522732	dysferlin	1817.98	-1.5852	DOWN	0.35355	-4.48365	7.33779e-06	0.000236673
ENSSSCG00000033516	DHDDS	100524683	dehydrodolichyl diphosphate synthase subunit	523.271	1.09363	UP	0.244197	4.47849	7.51738e-06	0.000240791
ENSSSCG00000017472	IGFBP4	100144490	insulin like growth factor binding protein 4	4660.85	-1.33634	DOWN	0.298393	-4.47846	7.51852e-06	0.000240791
ENSSSCG00000014136	VCAN	397328	versican	1180.37	-0.730741	DOWN	0.163153	-4.47888	7.5036e-06	0.000240791
ENSSSCG00000032340	CDR2	100626193	cerebellar degeneration related protein 2	1367.8	0.805275	UP	0.180075	4.47189	7.75319e-06	0.000246258
ENSSSCG00000039416	CXCR4	396659	C-X-C motif chemokine receptor 4	1477.99	-1.44195	DOWN	0.322431	-4.47212	7.7447e-06	0.000246258
ENSSSCG00000011056	FRMD4A	100737056	FERM domain containing 4A	1204.57	-0.954465	DOWN	0.213438	-4.47186	7.75439e-06	0.000246258
ENSSSCG00000009084	SPATA5	100415805	spermatogenesis associated 5	218.372	0.946386	UP	0.211635	4.47178	7.75702e-06	0.000246258
ENSSSCG00000024773	EID2	100520248	EP300-interacting inhibitor of differentiation 2	10.429	4.42209	UP	0.990383	4.46503	8.00584e-06	0.000253714
ENSSSCG00000048108	ENSSSCG00000048108			15.802	-3.68063	DOWN	0.825281	-4.45985	8.20175e-06	0.000259019
ENSSSCG00000010200	CSGALNACT2	100157878	chondroitin sulfate N-acetylgalactosaminyltransferase 2	871.079	0.829724	UP	0.186239	4.45515	8.38335e-06	0.000263417
ENSSSCG00000005030	NID2	100156994	nidogen 2	3217.01	-0.693567	DOWN	0.155679	-4.45512	8.38454e-06	0.000263417
ENSSSCG00000025179	NECAP1	100627372	NECAP endocytosis associated 1	1491.94	0.582043	UP	0.130703	4.45317	8.46133e-06	0.00026537
ENSSSCG00000027323	NCBP2	100156513	nuclear cap binding protein subunit 2	1717.79	0.633851	UP	0.142498	4.44815	8.66113e-06	0.000269773
ENSSSCG00000026181	AKTIP	100627614	AKT interacting protein	723.782	0.663828	UP	0.149296	4.4464	8.7321e-06	0.000271517
ENSSSCG00000000504	PTPRB	100156181	protein tyrosine phosphatase receptor type B	1253.59	-1.24468	DOWN	0.280071	-4.44416	8.82343e-06	0.000273888
ENSSSCG00000055268	RIMKLA	100522878	ribosomal modification protein rimK like family member A	57.6293	1.38519	UP	0.311957	4.44034	8.98182e-06	0.000277855
ENSSSCG00000003645	UTP11	100513019	UTP11 small subunit processome component	1126.82	0.73037	UP	0.164635	4.43629	9.15208e-06	0.000282641
ENSSSCG00000015116	MCAM	733617	melanoma cell adhesion molecule	6337.11	-1.40815	DOWN	0.317588	-4.43391	9.25407e-06	0.000285305
ENSSSCG00000015083	ENSSSCG00000015083	102158732	FXYD domain containing ion transport regulator 6	1241.73	-0.712508	DOWN	0.161033	-4.4246	9.662e-06	0.000296874
ENSSSCG00000014388	HDAC3	100511372	histone deacetylase 3	1081.01	0.638776	UP	0.144496	4.42072	9.83733e-06	0.000301241
ENSSSCG00000010114	ESS2	100155571	ess-2 splicing factor homolog	381.557	0.806634	UP	0.182503	4.41983	9.87797e-06	0.000301977
ENSSSCG00000028172	FAM78A	100624292	family with sequence similarity 78 member A	325.919	-2.36698	DOWN	0.535581	-4.41946	9.89471e-06	0.00030198
ENSSSCG00000039080	TRIB2	100525217	tribbles pseudokinase 2	763.038	-1.27163	DOWN	0.288114	-4.41362	1.01658e-05	0.000309733
ENSSSCG00000036223	ACKR1	100154447	atypical chemokine receptor 1	1097.36	-1.52182	DOWN	0.344968	-4.41149	1.02663e-05	0.000311748
ENSSSCG00000017488	CSF3	396839	colony stimulating factor 3	2187.56	-0.810915	DOWN	0.183805	-4.41182	1.02508e-05	0.000311748
ENSSSCG00000031074	FAM110D	100627555	family with sequence similarity 110 member D	438.936	-1.66018	DOWN	0.376484	-4.40968	1.03524e-05	0.00031384
ENSSSCG00000021359	CDC42EP3	100521443	CDC42 effector protein 3	699.442	-1.18655	DOWN	0.269151	-4.40849	1.04092e-05	0.000315034
ENSSSCG00000021238	STX1B	100512651	syntaxin 1B	267.877	-1.70626	DOWN	0.38735	-4.40495	1.05806e-05	0.00031969
ENSSSCG00000015200	ESAM	100522817	endothelial cell adhesion molecule	1358.87	-1.60909	DOWN	0.365668	-4.40041	1.08048e-05	0.000325921
ENSSSCG00000029849	S1PR1	100621202	sphingosine-1-phosphate receptor 1	3898.33	-0.856997	DOWN	0.195027	-4.39426	1.11153e-05	0.000334176
ENSSSCG00000028552	BHLHE41	100626912	basic helix-loop-helix family member e41	542.733	0.751281	UP	0.171095	4.39103	1.12817e-05	0.000338618
ENSSSCG00000009553	TUBGCP3	100155453	tubulin gamma complex associated protein 3	813.761	0.58782	UP	0.133994	4.3869	1.14978e-05	0.000343967
ENSSSCG00000005277	GCNT1	106508649	glucosaminyl (N-acetyl) transferase 1	324.015	-1.41732	DOWN	0.323341	-4.38336	1.16862e-05	0.000349029
ENSSSCG00000014304	SEC24A	100511986	SEC24 homolog A, COPII coat complex component	4586.17	0.859062	UP	0.196096	4.38083	1.18229e-05	0.000352531
ENSSSCG00000007097	SEC23B	100524115	SEC23 homolog B, COPII coat complex component	6203.6	0.751733	UP	0.171647	4.37952	1.1894e-05	0.000354072
ENSSSCG00000037128	ENSSSCG00000037128	100625858	keratin-associated protein 13-2-like	13.0219	-5.45852	DOWN	1.2469	-4.37768	1.19947e-05	0.000356484
ENSSSCG00000040426	C10orf143	100511352	uncharacterized LOC100511352	180.941	0.993298	UP	0.227031	4.37516	1.21344e-05	0.000360046
ENSSSCG00000059980	ENSSSCG00000059980			557.397	0.705916	UP	0.161419	4.37319	1.22445e-05	0.00036272
ENSSSCG00000058768	ENSSSCG00000058768			78.7736	-3.71143	DOWN	0.849563	-4.36864	1.25025e-05	0.000369761
ENSSSCG00000022225	NOP58	100156132	NOP58 ribonucleoprotein	2505.77	0.655869	UP	0.1503	4.36372	1.27867e-05	0.000377552
ENSSSCG00000010437	PAPSS2	100156262	3'-phosphoadenosine 5'-phosphosulfate synthase 2	383.563	1.01398	UP	0.232488	4.36144	1.29209e-05	0.000380894
ENSSSCG00000028048	ARHGEF15	100627972	Rho guanine nucleotide exchange factor 15	1165.33	-1.41842	DOWN	0.325378	-4.3593	1.30477e-05	0.000384008
ENSSSCG00000013257	ATG13	100516128	autophagy related 13	3164.19	0.601967	UP	0.138151	4.35731	1.31674e-05	0.000386903
ENSSSCG00000004755	DLL4	100152163	delta like canonical Notch ligand 4	5053.94	-1.10305	DOWN	0.253222	-4.35608	1.32412e-05	0.000388443
ENSSSCG00000023527	NRROS	100620479	negative regulator of reactive oxygen species	249.575	-2.02338	DOWN	0.465081	-4.3506	1.35765e-05	0.000396997
ENSSSCG00000061806	ENSSSCG00000061806			834.56	-0.744493	DOWN	0.17116	-4.3497	1.36324e-05	0.000397352
ENSSSCG00000031788	PTAFR	100523973	platelet activating factor receptor	985.232	-1.17448	DOWN	0.270007	-4.34983	1.36243e-05	0.000397352
ENSSSCG00000007826	ENSSSCG00000007826	110255326	leucine carboxyl methyltransferase 1	430.268	0.770458	UP	0.177155	4.34907	1.36715e-05	0.000397853
ENSSSCG00000058536	ENSSSCG00000058536			174.277	1.24895	UP	0.287204	4.34867	1.36967e-05	0.000397949
ENSSSCG00000061324	METTL1	100622469	methyltransferase 1, tRNA methylguanosine	214.772	0.980627	UP	0.225537	4.34797	1.37403e-05	0.00039858
ENSSSCG00000029037	DRD1	100144487	dopamine receptor D1	136.754	-1.54964	DOWN	0.356639	-4.34511	1.39204e-05	0.000403159
ENSSSCG00000003532	LUZP1	100620499	leucine zipper protein 1	3116.49	-0.670346	DOWN	0.154323	-4.34379	1.40048e-05	0.000404956
ENSSSCG00000021597	PHLDA2	100379631	pleckstrin homology like domain family A member 2	4242.67	1.03363	UP	0.238005	4.34289	1.40622e-05	0.000405969
ENSSSCG00000009246	ENOPH1	100511394	enolase-phosphatase 1	1057.87	-0.779686	DOWN	0.179584	-4.34162	1.41434e-05	0.000407668
ENSSSCG00000051852	IFRD2	100155668	interferon related developmental regulator 2	471.056	0.66309	UP	0.152742	4.34125	1.41674e-05	0.000407713
ENSSSCG00000000699	LPAR5	102161415	lysophosphatidic acid receptor 5	141.787	1.21626	UP	0.280547	4.33533	1.45544e-05	0.000417524
ENSSSCG00000005400	GRIN3A	100153054	glutamate ionotropic receptor NMDA type subunit 3A	90.4695	-2.03685	DOWN	0.469977	-4.33395	1.46461e-05	0.000419492
ENSSSCG00000005893	ZNF34	100512531	zinc finger protein 34	245.775	0.816173	UP	0.188436	4.3313	1.48234e-05	0.000423904
ENSSSCG00000001455	ENSSSCG00000001455	100153386	MHC class II histocompatibility antigen SLA-DRB1	3573.78	-1.299	DOWN	0.299958	-4.3306	1.48705e-05	0.000424579
ENSSSCG00000024911	ENSSSCG00000024911	100037920	metallothionein-1E	80850.6	1.69803	UP	0.392575	4.32537	1.52275e-05	0.00043341
ENSSSCG00000058329	SPAAR			94.3206	-2.32397	DOWN	0.538108	-4.31877	1.56901e-05	0.000445878
ENSSSCG00000035611	MGAT2			862.918	0.699776	UP	0.162062	4.31795	1.57487e-05	0.000446845
ENSSSCG00000015203	ROBO4	100524821	roundabout guidance receptor 4	1242.46	-1.13219	DOWN	0.262499	-4.31314	1.60955e-05	0.000455972
ENSSSCG00000038968	TMEM263	100620181	transmembrane protein 263	2840.12	0.590935	UP	0.137045	4.31197	1.61806e-05	0.000457668
ENSSSCG00000008479	DHX57	100520373	DExH-box helicase 57	1100.94	0.812365	UP	0.188462	4.31051	1.6288e-05	0.000459276
ENSSSCG00000013566	INSR	396755	insulin receptor	1303.63	-0.773564	DOWN	0.179459	-4.31053	1.62862e-05	0.000459276
ENSSSCG00000005530	LHX6	100739090	LIM homeobox 6	397.478	-1.46612	UP	0.340232	-4.30919	1.63857e-05	0.000461313
ENSSSCG00000023400	ZNF598	100523896	zinc finger protein 598, E3 ubiquitin ligase	4396.3	0.827492	UP	0.192234	4.30461	1.67283e-05	0.00047023
ENSSSCG00000001425	DXO	100124385	decapping exoribonuclease	301.935	0.839826	UP	0.195342	4.29925	1.71373e-05	0.00048056
ENSSSCG00000013278	TSPAN18	100520775	tetraspanin 18	701.15	-1.33324	DOWN	0.310124	-4.29906	1.71527e-05	0.00048056
ENSSSCG00000001453	HLA-DRA	100135040	MHC class II DR-alpha	13247.4	-1.38995	UP	0.323552	-4.29592	1.73972e-05	0.000486024
ENSSSCG00000035812	AMH	397578	anti-Mullerian hormone	43.1436	1.49709	UP	0.348867	4.29129	1.77636e-05	0.000495497
ENSSSCG00000023165	SEMA7A	100623369	semaphorin 7A (John Milton Hagen blood group)	12335.9	-1.09798	DOWN	0.256299	-4.284	1.83564e-05	0.000510466
ENSSSCG00000014851	SLCO2B1	102160472	solute carrier organic anion transporter family member 2B1	172.615	-1.70013	DOWN	0.397141	-4.28093	1.86115e-05	0.000516768
ENSSSCG00000000735	TSPAN9	768114	tetraspanin 9	1117.06	-0.936014	DOWN	0.218685	-4.28019	1.86732e-05	0.000517689
ENSSSCG00000009334	HSPH1	100048931	heat shock protein family H (Hsp110) member 1	12935.7	1.07952	UP	0.252392	4.27718	1.89277e-05	0.000523149
ENSSSCG00000022317	SLC38A10	100626205	solute carrier family 38 member 10	3107.47	0.868935	UP	0.203375	4.27258	1.93223e-05	0.000533244
ENSSSCG00000004291	NT5E	100157995	5'-nucleotidase ecto	232.378	-1.9849	DOWN	0.464775	-4.27067	1.94889e-05	0.000537025
ENSSSCG00000013292	PRR5L	100523837	proline rich 5 like	194.304	-0.958339	DOWN	0.22444	-4.26992	1.9554e-05	0.000538002
ENSSSCG00000008240	ENSSSCG00000008240	100520186	SH2 domain containing 6	118.439	-1.32117	DOWN	0.309621	-4.26705	1.98074e-05	0.000543328
ENSSSCG00000013084	TMEM216	100519467	transmembrane protein 216	184.797	0.799935	UP	0.187567	4.2648	2.0008e-05	0.000548002
ENSSSCG00000010118	HIRA	100152722	histone cell cycle regulator	1119.71	0.632486	UP	0.14837	4.26291	2.01783e-05	0.000551835
ENSSSCG00000033015	B3GNT7	100737088	UDP-GlcNAc:betaGal beta-1,3-N-acetylglucosaminyltransferase 7	220.527	-1.33876	DOWN	0.314639	-4.25492	2.09125e-05	0.000568489
ENSSSCG00000023829	CCP110	100623654	centriolar coiled-coil protein 110	413.088	0.736095	UP	0.173155	4.25108	2.12744e-05	0.000576599
ENSSSCG00000014349	STING1	100217389	stimulator of interferon response cGAMP interactor 1	1031.53	-0.970748	DOWN	0.22839	-4.2504	2.13386e-05	0.000577478
ENSSSCG00000008841	PDGFRA	100627123	platelet derived growth factor receptor alpha	13347.9	-1.71718	DOWN	0.404445	-4.24578	2.17836e-05	0.000588643
ENSSSCG00000055095	ENSSSCG00000055095			138.377	0.851922	UP	0.200819	4.24224	2.21297e-05	0.000597065
ENSSSCG00000002788	EXOC3L1	100522868	exocyst complex component 3 like 1	342.209	-1.83889	DOWN	0.433504	-4.24193	2.2161e-05	0.000597065
ENSSSCG00000024809	CLCN4	100151985	chloride voltage-gated channel 4	33.6844	2.01765	UP	0.475841	4.24017	2.23355e-05	0.000600647
ENSSSCG00000034186	SAMD10	110257385	sterile alpha motif domain containing 10	120.036	1.62353	UP	0.382916	4.23992	2.23601e-05	0.000600647
ENSSSCG00000002397	POMT2	100155173	protein O-mannosyltransferase 2	498.255	0.637351	UP	0.150465	4.23587	2.27668e-05	0.000610668
ENSSSCG00000002709	ENSSSCG00000002709	100522551	carbohydrate sulfotransferase 6	31.2273	-2.63459	DOWN	0.622304	-4.2336	2.29976e-05	0.000615948
ENSSSCG00000001985	CBLN3	100127149	cerebellin 3 precursor	75.9546	-1.33871	DOWN	0.316466	-4.23019	2.33496e-05	0.000622622
ENSSSCG00000006758	SYT6	100152816	synaptotagmin 6	42.1318	-1.92777	DOWN	0.455817	-4.22926	2.34464e-05	0.000624285
ENSSSCG00000017414	KAT2A	100524215	lysine acetyltransferase 2A	272.316	-0.588257	DOWN	0.139163	-4.22711	2.36708e-05	0.0006275
ENSSSCG00000017376	MEOX1	100516574	mesenchyme homeobox 1	46.9464	-3.41692	DOWN	0.808299	-4.2273	2.36509e-05	0.0006275
ENSSSCG00000037767	TSFM	100622167	Ts translation elongation factor, mitochondrial	419.078	0.775866	UP	0.18385	4.22011	2.44178e-05	0.00064636
ENSSSCG00000058286	ENSSSCG00000058286			201.957	0.749254	UP	0.177654	4.2175	2.47026e-05	0.000652947
ENSSSCG00000010281	PSAP	100153167	prosaposin	21684.5	-0.580715	DOWN	0.13771	-4.21693	2.47649e-05	0.000653643
ENSSSCG00000012119	TMSB4X	733606	thymosin beta 4 X-linked	34124.3	-0.632455	DOWN	0.150003	-4.21628	2.48368e-05	0.000654589
ENSSSCG00000056538	PCNA	692192	proliferating cell nuclear antigen	643.62	0.653143	UP	0.155024	4.21317	2.51813e-05	0.000662706
ENSSSCG00000016943	ADAMTS6	100513765	ADAM metallopeptidase with thrombospondin type 1 motif 6	324.924	-1.06481	DOWN	0.252805	-4.21201	2.53113e-05	0.000663244
ENSSSCG00000036328	DRG2	110256132	developmentally regulated GTP binding protein 2	706.573	0.593051	UP	0.140797	4.2121	2.53004e-05	0.000663244
ENSSSCG00000012791	NAA10	106507058	N-alpha-acetyltransferase 10, NatA catalytic subunit	1184.55	0.5979	UP	0.141934	4.21253	2.5253e-05	0.000663244
ENSSSCG00000052357	LTB	100155581	lymphotoxin beta	286.096	-1.60082	DOWN	0.380541	-4.20669	2.59135e-05	0.000677069
ENSSSCG00000038056	ENSSSCG00000038056	100516832	beta-1,3-galactosyltransferase 5	9.50586	-5.86178	DOWN	1.39464	-4.20308	2.63311e-05	0.000686993
ENSSSCG00000013637	QTRT1	100524546	queuine tRNA-ribosyltransferase catalytic subunit 1	141.585	1.17005	UP	0.278603	4.19971	2.67255e-05	0.000696281
ENSSSCG00000034618	ZMYM6	110261139	zinc finger MYM-type containing 6	420.322	0.680948	UP	0.162315	4.19522	2.72605e-05	0.000709203
ENSSSCG00000005124	IFT74	100157070	intraflagellar transport 74	150.179	1.30559	UP	0.311312	4.19382	2.7429e-05	0.000710531
ENSSSCG00000022149	RMI2	100518832	RecQ mediated genome instability 2	334.283	-0.953499	DOWN	0.227341	-4.19414	2.73905e-05	0.000710531
ENSSSCG00000004403	CDC40	100511111	cell division cycle 40	243.819	0.844199	UP	0.201365	4.19239	2.76027e-05	0.000714013
ENSSSCG00000059099	NCBP2AS2			58.9224	1.17826	UP	0.281137	4.19104	2.77679e-05	0.000717264
ENSSSCG00000001510	KIFC1	100154627	kinesin family member C1	122.984	1.32364	UP	0.316242	4.18554	2.84485e-05	0.000733802
ENSSSCG00000040833	BRF2	100524530	BRF2 RNA polymerase III transcription initiation factor subunit	157.949	1.52274	UP	0.363912	4.18437	2.85953e-05	0.000736541
ENSSSCG00000039946	CD34	397160	CD34 molecule	1664.54	-1.71391	DOWN	0.409961	-4.18066	2.90665e-05	0.000744601
ENSSSCG00000013598	KANK3	100513584	KN motif and ankyrin repeat domains 3	633.667	-1.57045	DOWN	0.375639	-4.18075	2.90545e-05	0.000744601
ENSSSCG00000023912	ORAI2	100521440	ORAI calcium release-activated calcium modulator 2	1328.33	-1.00765	DOWN	0.241029	-4.18061	2.90722e-05	0.000744601
ENSSSCG00000016290	EFHD1	100153398	EF-hand domain family member D1	658.916	-0.630824	DOWN	0.15101	-4.17735	2.94924e-05	0.000754298
ENSSSCG00000038706	C1QC	445460	complement C1q C chain	488.473	-1.16814	DOWN	0.279892	-4.17356	2.99874e-05	0.000765875
ENSSSCG00000028735	DDX51	100512865	DEAD-box helicase 51	1216.13	0.719334	UP	0.172387	4.17278	3.00907e-05	0.000766364
ENSSSCG00000008449	SLC3A1	100144588	solute carrier family 3 member 1	148.517	0.956154	UP	0.229161	4.17241	3.0139e-05	0.000766518
ENSSSCG00000014838	PGM2L1	100515088	phosphoglucomutase 2 like 1	557.398	-0.64234	DOWN	0.154004	-4.17093	3.03361e-05	0.000770453
ENSSSCG00000014351	ECSCR	100522859	endothelial cell surface expressed chemotaxis and apoptosis regulator	1223.16	-1.15825	DOWN	0.277744	-4.17023	3.04296e-05	0.000771747
ENSSSCG00000024257	CEMIP2	100516588	cell migration inducing hyaluronidase 2	3618.29	-0.677202	DOWN	0.162438	-4.16898	3.0597e-05	0.000774911
ENSSSCG00000055487	COMMD7	100514995	COMM domain containing 7	932.645	-0.609136	DOWN	0.14615	-4.16788	3.0745e-05	0.000776494
ENSSSCG00000007723	RCC1L	100513850	RCC1 like	388.986	0.677156	UP	0.162462	4.1681	3.07153e-05	0.000776494
ENSSSCG00000044700	COL4A1	100515336	collagen type IV alpha 1 chain	21852.6	-0.939819	DOWN	0.225616	-4.16556	3.10587e-05	0.000783326
ENSSSCG00000022396	BLZF1	100622972	basic leucine zipper nuclear factor 1	604.916	0.779079	UP	0.187164	4.16254	3.14728e-05	0.000792669
ENSSSCG00000015140	HSPA8	100511890	heat shock protein family A (Hsp70) member 8	38757.8	0.732552	UP	0.176024	4.16167	3.15935e-05	0.000794607
ENSSSCG00000010186	URB2	100157881	URB2 ribosome biogenesis homolog	306.248	0.844908	UP	0.203117	4.15972	3.18639e-05	0.000800299
ENSSSCG00000023162	CDH3	100187727	cadherin 3	231.755	-0.983724	DOWN	0.236743	-4.15524	3.2494e-05	0.000814999
ENSSSCG00000000014	FAM118A	100739727	family with sequence similarity 118 member A	1342.46	0.5893	UP	0.142003	4.14991	3.32602e-05	0.000831918
ENSSSCG00000022998	PKIG	397661	cAMP-dependent protein kinase inhibitor gamma	2677.39	-0.976902	DOWN	0.235451	-4.14907	3.33822e-05	0.000832674
ENSSSCG00000040038	ZNF8	100520139	zinc finger protein 8	309.571	0.853322	UP	0.205664	4.1491	3.33779e-05	0.000832674
ENSSSCG00000024752	ALDH4A1	100820830	aldehyde dehydrogenase 4 family member A1	149.149	-0.754989	DOWN	0.181999	-4.14831	3.34941e-05	0.000834319
ENSSSCG00000008227	ST3GAL5	100625751	ST3 beta-galactoside alpha-2,3-sialyltransferase 5	193.038	-1.56239	DOWN	0.376885	-4.14553	3.3903e-05	0.000842194
ENSSSCG00000026383	NRP2	100622637	neuropilin 2	1806.56	-1.00314	DOWN	0.242008	-4.14508	3.39698e-05	0.000842703
ENSSSCG00000062528	GMPPB	100513376	GDP-mannose pyrophosphorylase B	1890.26	0.863563	UP	0.208534	4.14111	3.45632e-05	0.000855086
ENSSSCG00000016441	ABCF2	100522910	ATP binding cassette subfamily F member 2	581.437	0.781304	UP	0.188701	4.14044	3.46641e-05	0.000856416
ENSSSCG00000015826	ENSSSCG00000015826	100524716	pyridoxal phosphate binding protein	508.534	0.677453	UP	0.163634	4.14005	3.47235e-05	0.000856718
ENSSSCG00000010079	PPM1F	100152687	protein phosphatase, Mg2+/Mn2+ dependent 1F	1700.2	-1.30411	DOWN	0.315096	-4.13878	3.49151e-05	0.000860275
ENSSSCG00000013862	MED26	100737822	mediator complex subunit 26	418.979	0.71535	UP	0.172895	4.13748	3.51147e-05	0.00086402
ENSSSCG00000010650	AFAP1L2	100157959	actin filament associated protein 1 like 2	971.104	-1.12049	DOWN	0.271299	-4.1301	3.62611e-05	0.000889818
ENSSSCG00000060402	ZBTB9	100525704	zinc finger and BTB domain containing 9	365.083	0.63905	UP	0.154726	4.13021	3.62435e-05	0.000889818
ENSSSCG00000002314	SMOC1	100157351	SPARC related modular calcium binding 1	101.789	1.16119	UP	0.281623	4.12319	3.73665e-05	0.000914472
ENSSSCG00000034440	MMP28	110256050	matrix metallopeptidase 28	128.74	-1.85392	DOWN	0.449731	-4.12228	3.7514e-05	0.000915613
ENSSSCG00000054939	TAFA3	100153582	TAFA chemokine like family member 3	190.269	-2.19195	DOWN	0.531969	-4.12044	3.78148e-05	0.000921717
ENSSSCG00000036321	TRADD	100620340	TNFRSF1A associated via death domain	1078.19	0.613019	UP	0.148881	4.11752	3.82971e-05	0.000932221
ENSSSCG00000036554	ENSSSCG00000036554	100516085	zinc finger protein 256	139.205	1.18294	UP	0.287602	4.11313	3.9033e-05	0.00094633
ENSSSCG00000027762	TNFRSF11B	100049688	TNF receptor superfamily member 11b	20.8627	-3.31325	DOWN	0.805497	-4.1133	3.90043e-05	0.00094633
ENSSSCG00000001424	SKIC2	100124376	SKI2 subunit of superkiller complex	2172.53	0.672749	UP	0.163687	4.10999	3.95683e-05	0.000958028
ENSSSCG00000025273	CYP11A1	403329	cytochrome P450 family 11 subfamily A member 1	29.3644	-2.3755	DOWN	0.578141	-4.10885	3.97629e-05	0.000961379
ENSSSCG00000037299	TIMM10B	100623727	translocase of inner mitochondrial membrane 10B	337.322	0.953423	UP	0.232058	4.10856	3.98126e-05	0.000961379
ENSSSCG00000034958	MIS12	110256100	MIS12 kinetochore complex component	619.183	0.663952	UP	0.161625	4.10798	3.99129e-05	0.000962522
ENSSSCG00000017052	ADAM19	100521528	ADAM metallopeptidase domain 19	415.555	-1.70743	DOWN	0.415848	-4.1059	4.02749e-05	0.000967396
ENSSSCG00000021704	PTPDC1	100513144	protein tyrosine phosphatase domain containing 1	150.547	1.03098	UP	0.251084	4.10611	4.02374e-05	0.000967396
ENSSSCG00000057151	ENSSSCG00000057151			15.0214	3.49609	UP	0.852103	4.10289	4.0802e-05	0.000977471
ENSSSCG00000006230	CLVS1	100151841	clavesin 1	83.7112	-2.14141	DOWN	0.522035	-4.10205	4.09508e-05	0.000979744
ENSSSCG00000012350	MAGEH1	100519347	MAGE family member H1	335.85	1.38295	UP	0.337536	4.09719	4.18201e-05	0.000997567
ENSSSCG00000012181	PDK3	100153858	pyruvate dehydrogenase kinase 3	332.653	-0.687003	DOWN	0.167698	-4.09666	4.19155e-05	0.000997567
ENSSSCG00000023837	WFDC1	100514648	WAP four-disulfide core domain 1	1837.45	-0.774657	DOWN	0.189285	-4.09255	4.26653e-05	0.00101408
ENSSSCG00000000462	RXYLT1	100155789	ribitol xylosyltransferase 1	236.176	1.27211	UP	0.310999	4.09039	4.3065e-05	0.00102091
ENSSSCG00000043391	ENSSSCG00000043391			132.044	1.49151	UP	0.364844	4.08807	4.34978e-05	0.00102983
ENSSSCG00000003288	HSPBP1	100518376	HSPA (Hsp70) binding protein 1	361.159	0.80415	UP	0.19675	4.08717	4.36666e-05	0.00103248
ENSSSCG00000018050	ENSSSCG00000018050	100511593	GRB2 related adaptor protein	82.1852	-1.93754	DOWN	0.474204	-4.08589	4.39089e-05	0.00103551
ENSSSCG00000021917	HIPK4	100625431	homeodomain interacting protein kinase 4	80.8569	1.66248	UP	0.407042	4.0843	4.42092e-05	0.00104124
ENSSSCG00000014618	ENSSSCG00000014618			71.5562	-1.82015	DOWN	0.445746	-4.08339	4.43842e-05	0.00104266
ENSSSCG00000026064	LSM5	100624767	LSM5 homolog, U6 small nuclear RNA and mRNA degradation associated	325.328	0.669737	UP	0.164067	4.08209	4.46316e-05	0.00104711
ENSSSCG00000009137	GAR1	100516629	GAR1 ribonucleoprotein	192.74	1.09779	UP	0.26937	4.07541	4.5933e-05	0.00107487
ENSSSCG00000017230	TMEM104	100513429	transmembrane protein 104	278.166	0.833255	UP	0.204492	4.07476	4.60622e-05	0.0010765
ENSSSCG00000034752	SUPT4H1	100515097	SPT4 homolog, DSIF elongation factor subunit	2861.36	0.671353	UP	0.164787	4.07407	4.61977e-05	0.00107828
ENSSSCG00000053239	ENSSSCG00000053239	100624174	protocadherin beta-18-like	7.44502	-5.37347	DOWN	1.31961	-4.07202	4.66067e-05	0.00108643
ENSSSCG00000001725	ADGRF5	100152930	adhesion G protein-coupled receptor F5	2168.22	-1.58297	DOWN	0.389633	-4.06271	4.85063e-05	0.00112638
ENSSSCG00000003634	ADPRS	100525405	ADP-ribosylserine hydrolase	245.181	1.09267	UP	0.269058	4.06109	4.88437e-05	0.00113132
ENSSSCG00000021067	BLVRB	100625219	biliverdin reductase B	334.182	0.604148	UP	0.149069	4.0528	5.06092e-05	0.00116774
ENSSSCG00000012103	ENSSSCG00000012103	100624736	G protein-coupled receptor 143	237.299	-1.03324	DOWN	0.255042	-4.05125	5.09447e-05	0.00117399
ENSSSCG00000013273	CHST1	100519885	carbohydrate sulfotransferase 1	3024.04	-1.1446	DOWN	0.282727	-4.04843	5.1562e-05	0.00118671
ENSSSCG00000031669	DOLPP1	100516660	dolichyldiphosphatase 1	135.103	1.06962	UP	0.264241	4.04791	5.16769e-05	0.00118785
ENSSSCG00000009040	SMAD1	397016	SMAD family member 1	1552.98	-0.907788	DOWN	0.224304	-4.04713	5.18487e-05	0.00119029
ENSSSCG00000017177	ST6GALNAC2	100518510	ST6 N-acetylgalactosaminide alpha-2,6-sialyltransferase 2	1285.28	-1.18433	DOWN	0.293119	-4.04045	5.3348e-05	0.00122316
ENSSSCG00000009817	P2RX7	497623	purinergic receptor P2X 7	249.758	-2.14824	DOWN	0.532319	-4.03563	5.44567e-05	0.00124701
ENSSSCG00000023975	CCDC9B	100153607	coiled-coil domain containing 9B	224.478	-1.23552	DOWN	0.306243	-4.03447	5.47268e-05	0.00125162
ENSSSCG00000037184	GPR4	100144489	G protein-coupled receptor 4	1604.71	-1.06031	DOWN	0.262836	-4.03409	5.48134e-05	0.00125202
ENSSSCG00000013511	HDGFL2	100526035	HDGF like 2	1516.23	0.701402	UP	0.173918	4.03294	5.50826e-05	0.00125659
ENSSSCG00000014985	MMP1	397320	matrix metallopeptidase 1	907.132	-1.33512	DOWN	0.331126	-4.03206	5.52891e-05	0.00125972
ENSSSCG00000017727	TMEM98	100520269	transmembrane protein 98	556.035	-0.597356	DOWN	0.148179	-4.03132	5.54654e-05	0.00126215
ENSSSCG00000004547	PLEKHO2	100154769	pleckstrin homology domain containing O2	980.949	-1.2966	DOWN	0.322321	-4.02269	5.75377e-05	0.00130767
ENSSSCG00000047210	ENSSSCG00000047210			42.8002	-2.4922	DOWN	0.619591	-4.02234	5.76239e-05	0.00130799
ENSSSCG00000021386	PTGR1	397678	prostaglandin reductase 1	464.636	1.19874	UP	0.298691	4.01332	5.98706e-05	0.00135391
ENSSSCG00000006338	DDR2	100154199	discoidin domain receptor tyrosine kinase 2	427.989	-0.955288	DOWN	0.238102	-4.01209	6.0183e-05	0.00135928
ENSSSCG00000058909	TWIST1	100516456	twist family bHLH transcription factor 1	426.599	0.970826	UP	0.242014	4.01144	6.03496e-05	0.00136135
ENSSSCG00000006280	GORAB	100738993	golgin, RAB6 interacting	438.687	1.04577	UP	0.260885	4.00854	6.10957e-05	0.00137647
ENSSSCG00000045950	C1orf54	100155802	chromosome 4 C1orf54 homolog	709.669	-1.34331	DOWN	0.335309	-4.00619	6.1707e-05	0.00138509
ENSSSCG00000011794	SENP2	100738022	SUMO specific peptidase 2	912.323	0.725484	UP	0.181068	4.0067	6.15717e-05	0.00138509
ENSSSCG00000018333	SNORD79			15.2285	3.92867	UP	0.980622	4.0063	6.1677e-05	0.00138509
ENSSSCG00000051523	ENSSSCG00000051523			76.1913	-1.77422	DOWN	0.443098	-4.00413	6.22454e-05	0.00139201
ENSSSCG00000020725	ERBB3	100525045	erb-b2 receptor tyrosine kinase 3	3439.47	-1.04321	DOWN	0.260534	-4.00414	6.22428e-05	0.00139201
ENSSSCG00000001456	ENSSSCG00000001456	100153387	MHC class II histocompatibility antigen SLA-DQA	7535.45	-1.15941	DOWN	0.289823	-4.00043	6.32285e-05	0.00141052
ENSSSCG00000022345	ENSSSCG00000022345	100513051	chimerin 1	314.789	-1.23944	DOWN	0.310021	-3.99793	6.38998e-05	0.00142375
ENSSSCG00000014768	TRIM68	100738170	tripartite motif containing 68	362.415	-0.88583	DOWN	0.221646	-3.9966	6.42599e-05	0.00143002
ENSSSCG00000037351	ENSSSCG00000037351	110257072	probable G-protein coupled receptor 148	13.5564	-4.17555	DOWN	1.04527	-3.99471	6.47733e-05	0.00143757
ENSSSCG00000023994	ARMC9	100519629	armadillo repeat containing 9	286.727	0.821184	UP	0.205629	3.99351	6.51013e-05	0.00144127
ENSSSCG00000037670	TMEM164	100520165	transmembrane protein 164	453.88	-0.660838	DOWN	0.165616	-3.99017	6.60251e-05	0.00145858
ENSSSCG00000054127	IGDCC3	100737193	immunoglobulin superfamily DCC subclass member 3	99.0824	-1.76178	DOWN	0.441938	-3.98648	6.70602e-05	0.00147964
ENSSSCG00000050419	ENSSSCG00000050419			51.084	1.26849	UP	0.318783	3.97917	6.91561e-05	0.00152183
ENSSSCG00000017003	KCNIP1	595102	potassium voltage-gated channel interacting protein 1	15.7265	-2.74319	DOWN	0.689427	-3.97894	6.92238e-05	0.00152183
ENSSSCG00000059608	ANG	733639	angiogenin	620.86	-1.00971	DOWN	0.253902	-3.97678	6.9856e-05	0.00152847
ENSSSCG00000041959	ENSSSCG00000041959			89.2329	-1.14831	DOWN	0.288756	-3.97675	6.98622e-05	0.00152847
ENSSSCG00000006727	WDR3	100154556	WD repeat domain 3	367.993	0.891038	UP	0.224032	3.97728	6.97091e-05	0.00152847
ENSSSCG00000038956	HEYL	100518256	hes related family bHLH transcription factor with YRPW motif like	147.612	-1.53582	DOWN	0.386294	-3.97577	7.01512e-05	0.00153294
ENSSSCG00000035176	SEMA6B	110259360	semaphorin 6B	1305.93	-1.28745	DOWN	0.323868	-3.97523	7.03113e-05	0.0015346
ENSSSCG00000055844	ENSSSCG00000055844			1451.72	-1.16419	DOWN	0.292916	-3.97449	7.05296e-05	0.00153656
ENSSSCG00000039309	YIPF5	768112	Yip1 domain family member 5	1391.01	0.731908	UP	0.184158	3.97435	7.05707e-05	0.00153656
ENSSSCG00000006547	SHE	100152691	Src homology 2 domain containing E	208.45	-1.81821	DOWN	0.457567	-3.97366	7.07777e-05	0.00153922
ENSSSCG00000038639	TOM1L2	106508687	target of myb1 like 2 membrane trafficking protein	1658.04	0.686073	UP	0.172872	3.96868	7.2271e-05	0.00156982
ENSSSCG00000056293	ZNHIT3	100512308	zinc finger HIT-type containing 3	842.312	0.753233	UP	0.190075	3.96281	7.40722e-05	0.00160319
ENSSSCG00000007147	HSPA12B	100524916	heat shock protein family A (Hsp70) member 12B	2227.8	-1.5157	DOWN	0.382736	-3.96018	7.48934e-05	0.00161903
ENSSSCG00000038902	KCNK6	100514651	potassium two pore domain channel subfamily K member 6	786.141	0.954694	UP	0.241203	3.95805	7.55654e-05	0.00163162
ENSSSCG00000038442	TMLHE	100515702	trimethyllysine hydroxylase, epsilon	388.42	-0.638893	DOWN	0.161616	-3.95316	7.71261e-05	0.00166334
ENSSSCG00000040439	TMED5	100157999	transmembrane p24 trafficking protein 5	1724.31	0.718363	UP	0.181763	3.95219	7.7439e-05	0.00166811
ENSSSCG00000014316	TGFBI	100519300	transforming growth factor beta induced	492.443	-0.77432	DOWN	0.195991	-3.95079	7.78946e-05	0.00167395
ENSSSCG00000004957	CLN6	100156072	CLN6 transmembrane ER protein	444.76	-0.606975	DOWN	0.153655	-3.95024	7.80734e-05	0.00167581
ENSSSCG00000013248	LRP4	100518293	LDL receptor related protein 4	770.007	-0.672233	DOWN	0.170357	-3.94603	7.94561e-05	0.00170347
ENSSSCG00000033998	SLC43A3	110259261	solute carrier family 43 member 3	771.917	-0.967024	DOWN	0.245481	-3.9393	8.17197e-05	0.00174582
ENSSSCG00000016841	SLC1A3	100516047	solute carrier family 1 member 3	173.043	1.33009	UP	0.338133	3.93362	8.36746e-05	0.00178339
ENSSSCG00000000263	TNS2	100156301	tensin 2	4057.12	-0.730437	DOWN	0.185794	-3.93143	8.4443e-05	0.00179555
ENSSSCG00000002020	ENSSSCG00000002020	100513213	neuroguidin	720.752	0.806131	UP	0.205347	3.92571	8.64736e-05	0.00183153
ENSSSCG00000010435	MINPP1	100152243	multiple inositol-polyphosphate phosphatase 1	239.243	0.860345	UP	0.219166	3.92553	8.65386e-05	0.00183153
ENSSSCG00000017103	SRD5A1	100518046	steroid 5 alpha-reductase 1	229.433	-1.13791	DOWN	0.290249	-3.92047	8.83759e-05	0.00186607
ENSSSCG00000022492	AMPD3	100620914	adenosine monophosphate deaminase 3	930.078	-1.0165	DOWN	0.259614	-3.91544	9.02393e-05	0.00190199
ENSSSCG00000013725	FBXW9	100519242	F-box and WD repeat domain containing 9	426.89	0.674381	UP	0.172242	3.91531	9.02868e-05	0.00190199
ENSSSCG00000017894	WSCD1	100522103	WSC domain containing 1	1030.82	-1.21011	DOWN	0.309169	-3.91409	9.07471e-05	0.00190948
ENSSSCG00000002337	ZFYVE1	100154908	zinc finger FYVE-type containing 1	2437.61	-0.602181	DOWN	0.153964	-3.91117	9.18493e-05	0.00192627
ENSSSCG00000011542	THUMPD3	100517782	THUMP domain containing 3	665.012	0.779495	UP	0.199424	3.90874	9.27796e-05	0.00194179
ENSSSCG00000006262	RGS20	100156509	regulator of G protein signaling 20	59.3326	1.11047	UP	0.284543	3.90266	9.51432e-05	0.00198434
ENSSSCG00000039472	SLC30A1	503660	solute carrier family 30 member 1	4327.03	0.986572	UP	0.253024	3.89912	9.6543e-05	0.00200357
ENSSSCG00000009031	EDNRA	397457	endothelin receptor type A	1106.71	-1.10334	DOWN	0.283044	-3.89812	9.69418e-05	0.00200955
ENSSSCG00000013418	CFD	396877	complement factor D	4899.68	-1.39282	DOWN	0.357409	-3.89699	9.73967e-05	0.00201668
ENSSSCG00000036155	FAT4	100622618	FAT atypical cadherin 4	124.107	-1.15117	DOWN	0.295447	-3.89636	9.76472e-05	0.00201956
ENSSSCG00000016668	PDE1C	102161696	phosphodiesterase 1C	31.0313	-1.88112	DOWN	0.48283	-3.89603	9.77814e-05	0.00202004
ENSSSCG00000023014	ENSSSCG00000023014	100515853	CD300 molecule like family member g	15.2114	-2.57364	DOWN	0.660833	-3.89454	9.83842e-05	0.00202788
ENSSSCG00000059260	ENSSSCG00000059260			18.1446	-4.69541	DOWN	1.20607	-3.89316	9.89459e-05	0.00203714
ENSSSCG00000054384	ENSSSCG00000054384			118.443	-1.59472	DOWN	0.409708	-3.89233	9.92873e-05	0.00204186
ENSSSCG00000001469	SLA-DMB	100135050	MHC class II, DM beta	1048.56	-1.23294	DOWN	0.316849	-3.89123	9.97355e-05	0.00204875
ENSSSCG00000011872	SEMA5B	100519925	semaphorin 5B	47.7559	-1.68749	DOWN	0.433843	-3.88963	0.000100396	0.00205999
ENSSSCG00000049503	ENSSSCG00000049503			57.7356	1.01011	UP	0.25972	3.88922	0.000100567	0.00206117
ENSSSCG00000057050	NPRL2	100517004	NPR2 like, GATOR1 complex subunit	433.566	0.849142	UP	0.21849	3.88641	0.000101739	0.00208284
ENSSSCG00000017015	RARS1	414410	arginyl-tRNA synthetase 1	1280.87	0.59597	UP	0.15344	3.88405	0.000102732	0.00210081
ENSSSCG00000010755	PTPRE	100155079	protein tyrosine phosphatase receptor type E	1482.98	-0.613738	DOWN	0.158063	-3.88288	0.000103228	0.00210858
ENSSSCG00000004340	FHL5	100152075	four and a half LIM domains 5	278.648	-1.28669	DOWN	0.331444	-3.88207	0.000103571	0.0021132
ENSSSCG00000016403	VIPR2	100499553	vasoactive intestinal peptide receptor 2	34.7268	-1.52508	DOWN	0.392928	-3.88131	0.000103896	0.00211744
ENSSSCG00000009945	FICD	100621588	FIC domain protein adenylyltransferase	1555.99	0.862467	UP	0.222446	3.8772	0.000105666	0.0021463
ENSSSCG00000059591	ADM2	100517471	adrenomedullin 2	18.5091	3.02592	UP	0.781182	3.87352	0.000107276	0.00217171
ENSSSCG00000054264	BRI3BP	100155348	BRI3 binding protein	133.105	0.75748	UP	0.195684	3.87093	0.00010842	0.00219242
ENSSSCG00000016202	RNF25	100626865	ring finger protein 25	1206.42	0.702638	UP	0.18164	3.8683	0.000109598	0.00221379
ENSSSCG00000061761	ANAPC16	100155019	anaphase promoting complex subunit 16	564.433	-0.586452	DOWN	0.151786	-3.86367	0.000111697	0.00224867
ENSSSCG00000003573	MAP3K6	100512235	mitogen-activated protein kinase kinase kinase 6	278.923	-0.894722	DOWN	0.232021	-3.85621	0.000115161	0.00231328
ENSSSCG00000003218	MYBPC2	100511817	myosin binding protein C2	406.668	-1.22434	DOWN	0.317561	-3.85544	0.000115521	0.00231795
ENSSSCG00000021774	B3GALNT1	397634	beta-1,3-N-acetylgalactosaminyltransferase 1	139.494	-1.2194	DOWN	0.316473	-3.8531	0.000116631	0.00233764
ENSSSCG00000008344	ARHGAP25	100514401	Rho GTPase activating protein 25	380.921	-1.23417	DOWN	0.320367	-3.85235	0.000116989	0.0023404
ENSSSCG00000009532	POGLUT2	100511896	protein O-glucosyltransferase 2	311.545	1.04998	UP	0.272561	3.85227	0.000117026	0.0023404
ENSSSCG00000008646	RNF144A	100514456	ring finger protein 144A	559.414	-1.11634	DOWN	0.289844	-3.85152	0.000117385	0.002345
ENSSSCG00000035772	CDH5	414737	cadherin 5	8097.59	-1.33481	DOWN	0.346716	-3.84986	0.000118184	0.00235577
ENSSSCG00000013864	TMEM38A	100514568	transmembrane protein 38A	138.258	1.00083	UP	0.26028	3.84521	0.000120449	0.00239304
ENSSSCG00000036505	GNG12	100270820	G protein subunit gamma 12	3359.26	-0.593455	DOWN	0.154424	-3.84303	0.000121524	0.00241175
ENSSSCG00000049811	ENSSSCG00000049811			1157.15	-1.20728	UP	0.314423	-3.83967	0.000123199	0.00243966
ENSSSCG00000031764	VMAC			95.5105	0.930181	UP	0.242319	3.83866	0.000123707	0.00244706
ENSSSCG00000054880	C1QTNF5	100520210	C1q and TNF related 5	888.382	-0.987705	DOWN	0.257404	-3.83717	0.000124458	0.00245277
ENSSSCG00000014899	PRCP	100515678	prolylcarboxypeptidase	620.07	-1.084	DOWN	0.282492	-3.83726	0.000124415	0.00245277
ENSSSCG00000033327	PDGFB			2903.29	-0.620475	DOWN	0.161848	-3.83369	0.000126235	0.00248084
ENSSSCG00000003705	CABLES1	100526114	Cdk5 and Abl enzyme substrate 1	644.005	-0.968427	DOWN	0.252762	-3.83137	0.000127429	0.00249891
ENSSSCG00000041764	CACNA1C	100518733	calcium voltage-gated channel subunit alpha1 C	292.371	-0.883676	DOWN	0.2307	-3.8304	0.000127933	0.00250607
ENSSSCG00000032591	ENSSSCG00000032591	102161418	interferon-induced transmembrane protein 1-like	2305.54	-0.942947	DOWN	0.246233	-3.82949	0.000128411	0.00251273
ENSSSCG00000027429	YARS2	100624597	tyrosyl-tRNA synthetase 2	163.195	0.965154	UP	0.252069	3.82893	0.000128702	0.00251571
ENSSSCG00000002724	PDPR	100525224	pyruvate dehydrogenase phosphatase regulatory subunit	793.174	-0.641302	DOWN	0.167547	-3.82759	0.000129402	0.00252668
ENSSSCG00000009751	FZD10	100511782	frizzled class receptor 10	21.781	-2.61257	DOWN	0.683014	-3.82506	0.00013074	0.00255006
ENSSSCG00000025588	FJX1	100626682	four-jointed box kinase 1	1791.31	-0.684359	DOWN	0.178971	-3.82386	0.000131379	0.00255704
ENSSSCG00000039216	CENPN	110261261	centromere protein N	40.2839	1.31935	UP	0.345086	3.82326	0.0001317	0.00256053
ENSSSCG00000027115	ENSSSCG00000027115	100620926	TATA-box binding protein associated factor 1	2265.24	0.672904	UP	0.17605	3.82224	0.000132246	0.0025684
ENSSSCG00000040725	IL11	110261056	interleukin 11	466.758	-1.40484	DOWN	0.367589	-3.82177	0.000132497	0.00257052
ENSSSCG00000032777	CXCL9	100135681	C-X-C motif chemokine ligand 9	15190.1	-1.37052	DOWN	0.35896	-3.81803	0.000134522	0.00260425
ENSSSCG00000025243	SGIP1	100620397	SH3GL interacting endocytic adaptor 1	149.48	-1.26755	DOWN	0.332269	-3.81484	0.00013627	0.00263529
ENSSSCG00000052617	ENSSSCG00000052617			19.7031	-3.95091	DOWN	1.03606	-3.81339	0.000137073	0.00264517
ENSSSCG00000024841	SLC35A2	100621125	solute carrier family 35 member A2	1046.9	0.712961	UP	0.186956	3.81352	0.000137004	0.00264517
ENSSSCG00000010240	DNA2	100153906	DNA replication helicase/nuclease 2	35.5984	1.62302	UP	0.426001	3.80988	0.000139032	0.00268014
ENSSSCG00000039947	KCNJ2	397293	potassium inwardly rectifying channel subfamily J member 2	318.076	-0.997619	DOWN	0.262292	-3.80346	0.000142686	0.00274766
ENSSSCG00000016628	WNT2	100516839	Wnt family member 2	765.964	-1.54796	DOWN	0.407286	-3.80067	0.000144306	0.0027759
ENSSSCG00000002651	CDT1	100525749	chromatin licensing and DNA replication factor 1	65.1778	1.04679	UP	0.275634	3.79774	0.000146019	0.00279701
ENSSSCG00000015403	HGF	100525120	hepatocyte growth factor	1129.28	-1.34346	DOWN	0.353785	-3.7974	0.000146224	0.00279798
ENSSSCG00000056862	GAS1	100516459	growth arrest specific 1	288.485	-1.13563	DOWN	0.299194	-3.79563	0.000147271	0.00280914
ENSSSCG00000037343	MRPS11	414415	mitochondrial ribosomal protein S11	331.03	0.609176	UP	0.160488	3.79578	0.000147178	0.00280914
ENSSSCG00000015923	NOSTRIN	100518697	nitric oxide synthase trafficking	418.652	-1.08553	DOWN	0.286094	-3.79431	0.000148055	0.00282112
ENSSSCG00000037360	CST3	733672	cystatin C	1266.15	-0.622824	DOWN	0.164268	-3.79151	0.000149732	0.00285009
ENSSSCG00000011046	ITGA8	100512676	integrin subunit alpha 8	463.634	-1.23048	DOWN	0.32474	-3.78913	0.000151176	0.00287259
ENSSSCG00000001658	MRPL2	100151914	mitochondrial ribosomal protein L2	386.776	0.597037	UP	0.157569	3.78904	0.000151231	0.00287259
ENSSSCG00000009534	BIVM	100512068	basic, immunoglobulin-like variable motif containing	330.044	1.306	UP	0.344758	3.78817	0.000151762	0.00287966
ENSSSCG00000051365	ENSSSCG00000051365			6.62463	-5.63614	DOWN	1.48806	-3.78759	0.000152118	0.00288323
ENSSSCG00000004456	PGM3	100156015	phosphoglucomutase 3	2261.44	0.78131	UP	0.206445	3.7846	0.000153955	0.00291215
ENSSSCG00000005920	BOP1	100515826	BOP1 ribosomal biogenesis factor	828.425	0.592612	UP	0.156744	3.78075	0.000156356	0.00295142
ENSSSCG00000036787	APOLD1			759.211	-1.21731	DOWN	0.322243	-3.77761	0.000158339	0.00298248
ENSSSCG00000036160	ZNF250	100621388	zinc finger protein 250	943.186	0.601932	UP	0.159352	3.77737	0.000158494	0.00298248
ENSSSCG00000036722	MALSU1	106508670	mitochondrial assembly of ribosomal large subunit 1	249.735	0.756422	UP	0.200338	3.77573	0.00015954	0.00299906
ENSSSCG00000057805	ENSSSCG00000057805			20.1722	-5.1688	DOWN	1.3696	-3.77396	0.000160679	0.00301422
ENSSSCG00000001440	NOTCH4	100144522	notch receptor 4	1266.37	-1.48763	DOWN	0.394181	-3.77398	0.000160665	0.00301422
ENSSSCG00000007709	TBL2	100626099	transducin beta like 2	944.48	0.674029	UP	0.178664	3.7726	0.000161554	0.00302751
ENSSSCG00000012597	PLS3	100158187	plastin 3	3544.04	-0.736726	DOWN	0.195404	-3.77028	0.000163064	0.00305266
ENSSSCG00000053480	ENSSSCG00000053480			105.873	-1.085	DOWN	0.288025	-3.76704	0.000165192	0.00308613
ENSSSCG00000005452	C9orf152	100512390	chromosome 1 C9orf152 homolog	339.877	-1.33471	DOWN	0.354736	-3.76254	0.000168196	0.0031344
ENSSSCG00000036352	RAB7B	100627693	RAB7B, member RAS oncogene family	167.646	-2.13884	DOWN	0.568478	-3.7624	0.000168293	0.0031344
ENSSSCG00000024872	CPT1C	100519258	carnitine palmitoyltransferase 1C	646.446	-1.63549	DOWN	0.434912	-3.76049	0.000169579	0.0031551
ENSSSCG00000060520	ENSSSCG00000060520			881.586	-0.622442	DOWN	0.165536	-3.76016	0.000169807	0.00315612
ENSSSCG00000016938	IPO11	100525544	importin 11	1485.19	-1.29252	DOWN	0.343872	-3.75872	0.000170782	0.003171
ENSSSCG00000006099	ESRP1	100512961	epithelial splicing regulatory protein 1	2106.41	0.976452	UP	0.259907	3.75693	0.000172013	0.00319059
ENSSSCG00000030643	SELENOI	100512162	selenoprotein I	441.656	0.665615	UP	0.177282	3.75457	0.000173643	0.00320445
ENSSSCG00000025674	SNRNP27	100737104	small nuclear ribonucleoprotein U4/U6.U5 subunit 27	540.27	0.601071	UP	0.160067	3.75512	0.000173257	0.00320445
ENSSSCG00000015232	ST3GAL4	396602	ST3 beta-galactoside alpha-2,3-sialyltransferase 4	704.97	-1.0142	DOWN	0.270114	-3.75471	0.000173544	0.00320445
ENSSSCG00000017165	USP36	100515275	ubiquitin specific peptidase 36	1571.7	0.789728	UP	0.210334	3.75464	0.000173591	0.00320445
ENSSSCG00000007978	ENSSSCG00000007978	100737768	hemoglobin subunit alpha-like	37.1204	1.7207	UP	0.458658	3.7516	0.000175711	0.00323604
ENSSSCG00000014875	CAPN5	100524513	calpain 5	1189.99	-0.985695	DOWN	0.263103	-3.74642	0.000179378	0.00329355
ENSSSCG00000002259	ENSSSCG00000002259	397631	A-kinase anchoring protein 13	2493.55	-0.600039	DOWN	0.160309	-3.74302	0.000181818	0.00333499
ENSSSCG00000003156	HRC	100525465	histidine rich calcium binding protein	63.4335	-1.28012	DOWN	0.342277	-3.74002	0.000184006	0.00337171
ENSSSCG00000006709	NOTCH2	100153369	notch receptor 2	3756.49	-0.794868	DOWN	0.21258	-3.73915	0.000184647	0.00338004
ENSSSCG00000015959	RAPGEF4	100511786	Rap guanine nucleotide exchange factor 4	826.538	-0.866028	DOWN	0.232098	-3.7313	0.000190495	0.00348009
ENSSSCG00000011867	MYLK	396848	myosin light chain kinase	3502.29	-0.665684	DOWN	0.17846	-3.73017	0.000191353	0.00349224
ENSSSCG00000004076	MTRF1L	100514202	mitochondrial translation release factor 1 like	357.006	0.775662	UP	0.20798	3.72949	0.000191866	0.00349809
ENSSSCG00000001376	DHX16	100144456	DEAH-box helicase 16	642.211	0.606299	UP	0.162704	3.72639	0.000194244	0.00353789
ENSSSCG00000021973	GPX8	100519691	glutathione peroxidase 8 (putative)	622.465	1.05741	UP	0.284037	3.7228	0.000197023	0.0035849
ENSSSCG00000016226	ENSSSCG00000016226	100524650	phenylalanyl-tRNA synthetase subunit beta	556.787	0.64349	UP	0.172931	3.72109	0.000198365	0.0036021
ENSSSCG00000013886	B3GNT3	100518473	UDP-GlcNAc:betaGal beta-1,3-N-acetylglucosaminyltransferase 3	264.926	-1.61707	DOWN	0.434873	-3.71849	0.000200418	0.00363212
ENSSSCG00000056787	SDHAF1	100521971	succinate dehydrogenase complex assembly factor 1	271.327	0.609067	UP	0.163789	3.71862	0.000200315	0.00363212
ENSSSCG00000000475	IRAK3	100514645	interleukin 1 receptor associated kinase 3	1126.65	-0.614409	DOWN	0.16556	-3.71109	0.000206372	0.00373629
ENSSSCG00000032967	CACNB3	100524021	calcium voltage-gated channel auxiliary subunit beta 3	895.319	-0.889716	DOWN	0.239836	-3.70968	0.000207518	0.00375331
ENSSSCG00000056738	ENSSSCG00000056738	100135037	MHC class I antigen 6	5614.71	-0.792754	DOWN	0.213716	-3.70938	0.000207764	0.00375402
ENSSSCG00000006082	MATN2	100155607	matrilin 2	294.18	-0.844674	DOWN	0.227772	-3.70842	0.000208553	0.00376078
ENSSSCG00000040959	ZNF131	102159255	zinc finger protein 131	423.389	0.641717	UP	0.173082	3.7076	0.000209231	0.00376928
ENSSSCG00000009520	ZIC2	100622978	Zic family member 2	19.4143	-3.45865	DOWN	0.933082	-3.7067	0.00020998	0.00377901
ENSSSCG00000008546	GPN1	100521316	GPN-loop GTPase 1	521.09	0.89144	UP	0.240568	3.70556	0.000210926	0.00379228
ENSSSCG00000029039	BRCA2	100624979	BRCA2 DNA repair associated	91.0606	-1.17929	DOWN	0.31834	-3.70449	0.000211816	0.00380451
ENSSSCG00000001849	ANPEP	397520	alanyl aminopeptidase, membrane	1140.6	-0.819382	DOWN	0.221231	-3.70373	0.00021245	0.00381213
ENSSSCG00000004550	OAZ2	100144447	ornithine decarboxylase antizyme 2	2797.89	-0.894228	DOWN	0.242036	-3.69461	0.000220224	0.00394772
ENSSSCG00000038955	CAMLG	100513916	calcium modulating ligand	732.399	0.58269	UP	0.157838	3.69169	0.00022277	0.00397767
ENSSSCG00000051417	ENSSSCG00000051417			53.2308	1.07141	UP	0.290336	3.69023	0.000224048	0.00399476
ENSSSCG00000014431	AFAP1L1	100513463	actin filament associated protein 1 like 1	253.444	-1.80581	DOWN	0.489569	-3.68857	0.000225522	0.00401495
ENSSSCG00000011912	QTRT2	100514190	queuine tRNA-ribosyltransferase accessory subunit 2	251.944	0.819919	UP	0.222477	3.68541	0.000228332	0.00405702
ENSSSCG00000013722	WDR83	100519823	WD repeat domain 83	440.776	0.624159	UP	0.169379	3.68499	0.000228714	0.00405984
ENSSSCG00000012633	IL13RA1	397615	interleukin 13 receptor subunit alpha 1	9500.86	-0.620763	DOWN	0.16868	-3.68013	0.000233114	0.00413391
ENSSSCG00000045298	ENSSSCG00000045298			19.6971	2.55939	UP	0.695721	3.67875	0.000234378	0.00415226
ENSSSCG00000035337	ENSSSCG00000035337	397389	tryptase	56.6912	-1.38468	DOWN	0.376916	-3.67372	0.000239044	0.0042308
ENSSSCG00000025796	NLE1	100626208	notchless homolog 1	423.834	0.756537	UP	0.206001	3.67249	0.000240196	0.00424705
ENSSSCG00000010476	MYOF	100154898	myoferlin	4011.61	-1.00635	DOWN	0.274078	-3.67176	0.000240882	0.00425301
ENSSSCG00000011904	UPK1B	100144488	uroplakin 1B	11.7125	-4.00329	DOWN	1.09033	-3.67164	0.000241001	0.00425301
ENSSSCG00000016045	PMS1	100513383	PMS1 homolog 1, mismatch repair system component	161.816	0.866782	UP	0.236095	3.67133	0.000241289	0.00425395
ENSSSCG00000005593	OLFML2A	100154062	olfactomedin like 2A	306.346	-1.78293	DOWN	0.485738	-3.67057	0.000242011	0.00425841
ENSSSCG00000005196	DMAC1			48.9151	-1.12598	DOWN	0.307019	-3.66746	0.000244975	0.00430223
ENSSSCG00000025022	FER1L5	100627869	fer-1 like family member 5	31.241	2.1782	UP	0.594256	3.66542	0.000246929	0.00433234
ENSSSCG00000063387	AKR1C8	654406	aldo-keto reductase family 1 member C4	868.126	1.67606	UP	0.457362	3.66462	0.000247707	0.00433861
ENSSSCG00000016715	OSBPL3	100523342	oxysterol binding protein like 3	961.269	-0.662184	DOWN	0.180699	-3.66456	0.000247764	0.00433861
ENSSSCG00000004394	RPF2	100525264	ribosome production factor 2 homolog	267.95	0.911455	UP	0.249014	3.66026	0.000251962	0.00440364
ENSSSCG00000039148	P4HB	110255932	prolyl 4-hydroxylase subunit beta	21588.6	0.587243	UP	0.160491	3.65904	0.000253161	0.00441994
ENSSSCG00000001975	PRKD1	102165436	protein kinase D1	562.988	-0.989874	DOWN	0.270545	-3.65882	0.000253381	0.00441994
ENSSSCG00000024048	MMRN2	100155963	multimerin 2	574.336	-1.52682	DOWN	0.417385	-3.65806	0.00025413	0.00442874
ENSSSCG00000001765	ADAMTS7	100154398	ADAM metallopeptidase with thrombospondin type 1 motif 7	2802.89	-1.26246	DOWN	0.345151	-3.65771	0.000254483	0.00443064
ENSSSCG00000016034	COL3A1	100152001	collagen type III alpha 1 chain	21694.7	-1.36103	DOWN	0.372243	-3.6563	0.000255881	0.00445072
ENSSSCG00000002872	GARRE1	100511994	granule associated Rac and RHOG effector 1	2328.08	-0.76986	DOWN	0.210734	-3.65324	0.000258957	0.0044999
ENSSSCG00000028065	USPL1	102157556	ubiquitin specific peptidase like 1	1188.42	0.632046	UP	0.1731	3.65134	0.000260872	0.00452885
ENSSSCG00000035600	DNAJC12	100153566	DnaJ heat shock protein family (Hsp40) member C12	458.327	-1.16731	DOWN	0.31979	-3.65025	0.000261986	0.00453518
ENSSSCG00000010026	PIK3IP1	100155147	phosphoinositide-3-kinase interacting protein 1	1372.39	-0.97712	DOWN	0.267675	-3.65039	0.000261841	0.00453518
ENSSSCG00000035967	ZC3H18	110260884	zinc finger CCCH-type containing 18	1837.49	0.645256	UP	0.176755	3.65057	0.000261655	0.00453518
ENSSSCG00000010948	CTSL	100515919	cathepsin L	1002.69	-1.2351	DOWN	0.338414	-3.64968	0.000262563	0.00454083
ENSSSCG00000024219	TIGAR	100154112	TP53 induced glycolysis regulatory phosphatase	450.349	0.588134	UP	0.161191	3.64868	0.000263588	0.00455423
ENSSSCG00000040822	RERGL	100153016	RERG like	33.1173	-1.93705	DOWN	0.531742	-3.64284	0.000269647	0.00465449
ENSSSCG00000011510	TMF1	100153051	TATA element modulatory factor 1	3061.45	0.710656	UP	0.19529	3.63898	0.000273722	0.0047114
ENSSSCG00000002041	SLC7A7	100037972	solute carrier family 7 member 7	890.625	-0.723256	DOWN	0.198917	-3.63597	0.000276939	0.00473981
ENSSSCG00000032341	AIF1	397271	allograft inflammatory factor 1	267.051	-0.915203	DOWN	0.251748	-3.6354	0.000277553	0.00474584
ENSSSCG00000005950	PHF20L1	100153657	PHD finger protein 20 like 1	820.187	0.724042	UP	0.199192	3.63489	0.0002781	0.00475072
ENSSSCG00000043763	ENSSSCG00000043763			336.697	-2.04649	DOWN	0.563149	-3.63401	0.000279046	0.00475793
ENSSSCG00000023880	RRP8	100623550	ribosomal RNA processing 8	360.378	0.710489	UP	0.1955	3.63421	0.000278833	0.00475793
ENSSSCG00000007286	ACSS2	100153866	acyl-CoA synthetase short chain family member 2	346.487	-0.771055	DOWN	0.212207	-3.63351	0.00027959	0.00475811
ENSSSCG00000048693	ENSSSCG00000048693			15.4154	-5.15311	DOWN	1.41831	-3.63328	0.000279843	0.00475811
ENSSSCG00000031889	SOX7	100155811	SRY-box transcription factor 7	794.144	-0.778046	DOWN	0.214123	-3.63364	0.000279452	0.00475811
ENSSSCG00000004570	TPM1	100037999	tropomyosin 1	6705.11	-0.813135	DOWN	0.223898	-3.63171	0.000281546	0.0047826
ENSSSCG00000027410	CBFA2T2	100157067	CBFA2/RUNX1 partner transcriptional co-repressor 2	594.846	0.793226	UP	0.218502	3.63029	0.000283104	0.00480008
ENSSSCG00000022786	MOGS	100513204	mannosyl-oligosaccharide glucosidase	643.476	0.898029	UP	0.24747	3.62884	0.000284693	0.00482252
ENSSSCG00000061460	LPAR6	100738399	lysophosphatidic acid receptor 6	1395.03	-0.595283	DOWN	0.164072	-3.62818	0.000285423	0.00483039
ENSSSCG00000063057	ZNF829	100511329	zinc finger protein 829	54.1434	1.18727	UP	0.327414	3.62619	0.000287632	0.00485871
ENSSSCG00000015825	ADGRA2	100524344	adhesion G protein-coupled receptor A2	1088.44	-1.07136	DOWN	0.295515	-3.6254	0.000288517	0.00486912
ENSSSCG00000006361	PPOX	100153636	protoporphyrinogen oxidase	688.953	-0.808149	DOWN	0.222971	-3.62445	0.000289572	0.00488239
ENSSSCG00000031538	RNASE4	396976	ribonuclease A family member 4	1795.73	-0.821	DOWN	0.22657	-3.6236	0.000290529	0.00489399
ENSSSCG00000046753	KTI12	102158636	KTI12 chromatin associated homolog	346.675	0.77811	UP	0.214765	3.62307	0.000291125	0.00489948
ENSSSCG00000028501	ENSSSCG00000028501	100739347	aldehyde dehydrogenase 3 family member B1	135.959	-0.911687	DOWN	0.25191	-3.6191	0.000295634	0.00496157
ENSSSCG00000008068	IARS1	100624746	isoleucyl-tRNA synthetase 1	2022.24	0.631306	UP	0.17462	3.6153	0.000299998	0.00502552
ENSSSCG00000015444	LAMB1	396707	laminin subunit beta 1	4382.25	-0.806186	DOWN	0.22343	-3.60823	0.000308291	0.00515019
ENSSSCG00000017927	BCL6B	100517187	BCL6B transcription repressor	1245.55	-1.61632	DOWN	0.448105	-3.60701	0.000309749	0.00515794
ENSSSCG00000059013	DUSP7	100521473	dual specificity phosphatase 7	2371.09	0.583682	UP	0.161821	3.60696	0.000309807	0.00515794
ENSSSCG00000058790	RYR1	396718	ryanodine receptor 1	242.233	1.00887	UP	0.279655	3.60755	0.000309097	0.00515794
ENSSSCG00000060622	ENSSSCG00000060622	100127358	interferon-induced transmembrane protein 1	4402.78	-0.707347	DOWN	0.196163	-3.60592	0.000311047	0.00517243
ENSSSCG00000001988	ADCY4	100152067	adenylate cyclase 4	613.13	-0.892798	DOWN	0.247722	-3.60404	0.000313313	0.00520435
ENSSSCG00000058056	TAL1	100521731	TAL bHLH transcription factor 1, erythroid differentiation factor	646.472	-1.12128	DOWN	0.311135	-3.60385	0.000313539	0.00520435
ENSSSCG00000017593	UTP18	100517967	UTP18 small subunit processome component	490.641	0.725867	UP	0.201604	3.60046	0.000317653	0.00526301
ENSSSCG00000014843	CHRDL2	100739055	chordin like 2	20.316	-3.24824	DOWN	0.902402	-3.59955	0.000318769	0.00527669
ENSSSCG00000032846	BPNT2	100156925	3'(2'), 5'-bisphosphate nucleotidase 2	1702.96	0.63234	UP	0.175811	3.59671	0.000322273	0.00532014
ENSSSCG00000037987	MS4A10	102163819	membrane spanning 4-domains A10	46.0232	-2.50481	DOWN	0.696535	-3.5961	0.000323028	0.00532776
ENSSSCG00000036876	THAP3	102158728	THAP domain containing 3	313.129	-0.644878	DOWN	0.179497	-3.5927	0.00032727	0.00538793
ENSSSCG00000060177	ALOX12	100620614	arachidonate 12-lipoxygenase, 12S type	749.91	-0.835219	DOWN	0.232588	-3.59099	0.000329428	0.00541855
ENSSSCG00000054409	ENSSSCG00000054409	494013	CD3 gamma subunit of T-cell receptor complex	37.8403	-3.85597	DOWN	1.07427	-3.58938	0.000331462	0.00544708
ENSSSCG00000030677	GART	100620652	phosphoribosylglycinamide formyltransferase, phosphoribosylglycinamide synthetase, phosphoribosylaminoimidazole synthetase	590.182	0.604647	UP	0.168518	3.58803	0.000333184	0.00547043
ENSSSCG00000007986	NME4	100233195	NME/NM23 nucleoside diphosphate kinase 4	15.4096	-3.27132	DOWN	0.911898	-3.58737	0.000334031	0.00547938
ENSSSCG00000015241	TMEM45B	100516991	transmembrane protein 45B	200.493	-0.928145	DOWN	0.258957	-3.58417	0.000338147	0.00554189
ENSSSCG00000017005	KCNMB1	100271876	potassium calcium-activated channel subfamily M regulatory beta subunit 1	48.47	-1.58508	DOWN	0.442472	-3.58233	0.00034054	0.00557608
ENSSSCG00000060860	TNF	397086	tumor necrosis factor	95.6708	-1.06117	DOWN	0.296658	-3.57708	0.000347451	0.00567899
ENSSSCG00000042654	ENSSSCG00000042654			5.81469	-5.62596	DOWN	1.57392	-3.5745	0.000350901	0.00573022
ENSSSCG00000001582	MDGA1	397529	MAM domain containing glycosylphosphatidylinositol anchor 1	52.5921	-2.33856	DOWN	0.654481	-3.57314	0.000352721	0.0057496
ENSSSCG00000031503	PRRX1	100738910	paired related homeobox 1	1283.88	-1.11779	DOWN	0.312895	-3.5724	0.000353722	0.00576074
ENSSSCG00000035649	ENSSSCG00000035649	396563	calcitonin-related polypeptide beta	217.668	-1.49995	DOWN	0.419977	-3.5715	0.000354944	0.00577547
ENSSSCG00000015937	KLHL23	100520221	kelch like family member 23	111.155	-0.993731	DOWN	0.27829	-3.57084	0.000355837	0.00578482
ENSSSCG00000006302	GPR161	100155594	G protein-coupled receptor 161	48.7529	-1.08219	DOWN	0.303287	-3.56822	0.000359414	0.00583774
ENSSSCG00000034814	MRTO4	100511136	MRT4 homolog, ribosome maturation factor	491.19	0.701416	UP	0.196635	3.5671	0.000360951	0.00585225
ENSSSCG00000014129	ZCCHC9	100514154	zinc finger CCHC-type containing 9	458.813	0.664247	UP	0.186206	3.56727	0.000360717	0.00585225
ENSSSCG00000001917	ENSSSCG00000001917	100153704	CD276 molecule	1917.88	-1.07474	DOWN	0.301529	-3.56431	0.000364812	0.00590956
ENSSSCG00000008844	KDR	397311	kinase insert domain receptor	3910.87	-1.27992	DOWN	0.359192	-3.56332	0.00036619	0.00592659
ENSSSCG00000016701	HOXA7	100519456	homeobox A7	22.6329	-2.94716	DOWN	0.827539	-3.56136	0.000368945	0.00596587
ENSSSCG00000042962	ENSSSCG00000042962			100.442	-1.44096	DOWN	0.404701	-3.56054	0.000370089	0.00597748
ENSSSCG00000016450	NOS3	397557	nitric oxide synthase 3	1662.84	-1.24747	DOWN	0.350376	-3.56038	0.000370321	0.00597748
ENSSSCG00000006481	GPATCH4	100152732	G-patch domain containing 4	165.607	0.770891	UP	0.216584	3.55931	0.000371824	0.00599109
ENSSSCG00000003359	TPRG1L	100512473	tumor protein p63 regulated 1 like	522.625	0.624436	UP	0.175536	3.55731	0.000374672	0.00603163
ENSSSCG00000040349	HOXD8	100515172	homeobox D8	456.819	-1.31158	DOWN	0.368891	-3.55546	0.000377324	0.00606894
ENSSSCG00000007314	ENSSSCG00000007314	100156952	erythrocyte membrane protein band 4.1 like 1	1402.09	-0.681523	DOWN	0.191779	-3.5537	0.000379856	0.00610425
ENSSSCG00000014946	CEP295	100738450	centrosomal protein 295	495.133	0.833375	UP	0.234652	3.55154	0.000382981	0.00613818
ENSSSCG00000034704	ZNF532			738.856	-0.669088	DOWN	0.188484	-3.54985	0.000385457	0.00617241
ENSSSCG00000007084	BFSP1	100521759	beaded filament structural protein 1	17.8641	2.38982	UP	0.673855	3.5465	0.000390387	0.00624034
ENSSSCG00000022039	ENSSSCG00000022039			242.916	-1.03694	DOWN	0.293025	-3.53874	0.000402043	0.0063985
ENSSSCG00000024071	SCARF1	100623100	scavenger receptor class F member 1	1199.57	-0.892377	DOWN	0.252421	-3.53528	0.000407346	0.00647723
ENSSSCG00000036944	TACO1	100514364	translational activator of cytochrome c oxidase I	124.891	0.665545	UP	0.188422	3.53221	0.000412097	0.00654228
ENSSSCG00000005380	COL15A1	100620394	collagen type XV alpha 1 chain	2493.38	-0.967506	DOWN	0.273971	-3.53142	0.00041334	0.0065496
ENSSSCG00000006345	OLFML2B	100156452	olfactomedin like 2B	114.398	-2.16448	DOWN	0.612972	-3.53112	0.000413809	0.00655131
ENSSSCG00000055869	SRM	414385	spermidine synthase	462.853	0.750962	UP	0.212723	3.53024	0.000415188	0.00656743
ENSSSCG00000004165	PDE7B	100037969	phosphodiesterase 7B	179.007	-1.0528	DOWN	0.29829	-3.52944	0.000416443	0.00658154
ENSSSCG00000031201	LMOD1	110255660	leiomodin 1	268.551	-0.867427	DOWN	0.246161	-3.52382	0.000425373	0.00671099
ENSSSCG00000026653	ENSSSCG00000026653	100515653	paired immunoglobin like type 2 receptor alpha	133.512	-1.35329	DOWN	0.384333	-3.52114	0.000429693	0.00676152
ENSSSCG00000028748	NDC1	100621612	NDC1 transmembrane nucleoporin	137.531	0.875344	UP	0.248621	3.5208	0.00043025	0.00676442
ENSSSCG00000017382	EZH1	100518394	enhancer of zeste 1 polycomb repressive complex 2 subunit	2129.45	-0.654413	DOWN	0.185969	-3.51894	0.000433271	0.00680603
ENSSSCG00000039535	CAMK2B	100516166	calcium/calmodulin dependent protein kinase II beta	48.8449	1.3213	UP	0.375817	3.5158	0.000438426	0.00685957
ENSSSCG00000036257	EEF1E1	100155141	eukaryotic translation elongation factor 1 epsilon 1	214.551	0.619815	UP	0.176304	3.5156	0.000438762	0.00685957
ENSSSCG00000005528	NDUFA8	100154443	NADH:ubiquinone oxidoreductase subunit A8	450.606	-0.667007	DOWN	0.189734	-3.51549	0.000438946	0.00685957
ENSSSCG00000000297	PDE1B	100521662	phosphodiesterase 1B	694.732	-0.931851	DOWN	0.265105	-3.51502	0.000439717	0.00685981
ENSSSCG00000016379	HDLBP	100233187	high density lipoprotein binding protein	28844.6	0.652286	UP	0.185622	3.51405	0.000441326	0.00687901
ENSSSCG00000036274	ENSSSCG00000036274	100152603	UDP glucuronosyltransferase 1 family, polypeptide A6	2280.35	0.870757	UP	0.24802	3.51084	0.000446691	0.00695665
ENSSSCG00000059216	ENSSSCG00000059216			35.8042	-1.65783	DOWN	0.472248	-3.5105	0.000447265	0.00695963
ENSSSCG00000039740	SYVN1	100514334	synoviolin 1	3521.69	0.738207	UP	0.210419	3.50827	0.000451032	0.00700623
ENSSSCG00000035937	DPT	100516366	dermatopontin	549.868	-1.17853	DOWN	0.336235	-3.50507	0.000456483	0.00707276
ENSSSCG00000038719	ENSSSCG00000038719			83.2279	-2.23754	DOWN	0.638338	-3.50527	0.000456149	0.00707276
ENSSSCG00000024134	MGLL	100233193	monoglyceride lipase	1800.08	-1.14355	DOWN	0.326255	-3.50509	0.000456455	0.00707276
ENSSSCG00000013102	MS4A7	100628141	membrane spanning 4-domains A7	20.3091	-3.06742	DOWN	0.875558	-3.50338	0.000459386	0.00710561
ENSSSCG00000003344	VWA1	100525347	von Willebrand factor A domain containing 1	788.223	-1.08541	DOWN	0.309914	-3.5023	0.000461268	0.00712538
ENSSSCG00000000839	ALDH1L2	100151976	aldehyde dehydrogenase 1 family member L2	555.24	1.31502	UP	0.37557	3.50138	0.00046285	0.00714094
ENSSSCG00000034015	XIRP1	100134978	xin actin binding repeat containing 1	89.8781	-0.857881	DOWN	0.245187	-3.49888	0.000467214	0.00720215
ENSSSCG00000036446	PALD1	110256835	phosphatase domain containing paladin 1	329.63	-1.26363	DOWN	0.361228	-3.49815	0.000468491	0.00721571
ENSSSCG00000032473	NYNRIN	100155701	NYN domain and retroviral integrase containing	983.307	-1.2805	DOWN	0.366202	-3.49669	0.000471072	0.00724931
ENSSSCG00000003718	TAF4B	100037274	TATA-box binding protein associated factor 4b	135.774	0.925459	UP	0.264817	3.4947	0.000474587	0.00729723
ENSSSCG00000038558	GOLPH3L	100153347	golgi phosphoprotein 3 like	2605.52	0.763371	UP	0.218525	3.49329	0.000477113	0.00732986
ENSSSCG00000022112	DOCK9	100522271	dedicator of cytokinesis 9	2526.66	-0.602713	DOWN	0.172547	-3.49303	0.000477575	0.00733075
ENSSSCG00000000105	KDELR3	100514523	KDEL endoplasmic reticulum protein retention receptor 3	1198.05	1.00262	UP	0.287119	3.49199	0.000479441	0.00734698
ENSSSCG00000014395	PCDH12	100520068	protocadherin 12	458.36	-2.26695	DOWN	0.649958	-3.48784	0.000486947	0.00745572
ENSSSCG00000029097	RCC1	100621543	regulator of chromosome condensation 1	423.983	0.8914	UP	0.255591	3.4876	0.000487369	0.00745589
ENSSSCG00000010809	BRINP3	100512672	BMP/retinoic acid inducible neural specific 3	48.8098	-1.83137	DOWN	0.525628	-3.48416	0.000493689	0.00752487
ENSSSCG00000012967	FOSL1	100525205	FOS like 1, AP-1 transcription factor subunit	2289.04	0.744992	UP	0.213845	3.48379	0.000494365	0.00752487
ENSSSCG00000012643	SH2D1A	780420	SH2 domain containing 1A	25.9019	-2.8267	DOWN	0.811276	-3.48426	0.000493493	0.00752487
ENSSSCG00000022536	SLC37A2	100523389	solute carrier family 37 member 2	2667.29	0.665277	UP	0.190955	3.48394	0.000494093	0.00752487
ENSSSCG00000013861	SLC35E1	100512396	solute carrier family 35 member E1	2279.55	0.704812	UP	0.202376	3.48268	0.000496425	0.0075499
ENSSSCG00000015555	LAMC1	100514785	laminin subunit gamma 1	5624.19	-0.889782	DOWN	0.25581	-3.47829	0.000504625	0.00765474
ENSSSCG00000005024	PYGL	100141306	glycogen phosphorylase L	2954.28	-0.5867	DOWN	0.168685	-3.47809	0.000505005	0.00765474
ENSSSCG00000001024	RIOK1	100157926	RIO kinase 1	794.487	0.600895	UP	0.172949	3.47441	0.000511979	0.00774752
ENSSSCG00000010548	CHUK	100135662	component of inhibitor of nuclear factor kappa B kinase complex	299.598	0.753599	UP	0.216933	3.47388	0.000512988	0.00775327
ENSSSCG00000047413	OTOS	100525436	otospiralin	65.1743	1.40649	UP	0.405032	3.47255	0.000515542	0.00778199
ENSSSCG00000004205	ARHGAP18	100525547	Rho GTPase activating protein 18	1206.87	-0.819118	DOWN	0.236066	-3.46987	0.000520704	0.00784686
ENSSSCG00000014149	MEF2C	733590	myocyte enhancer factor 2C	599.676	-1.23992	DOWN	0.357488	-3.46843	0.000523506	0.00788254
ENSSSCG00000026067	TMPRSS6	100516673	transmembrane serine protease 6	469.442	-0.999967	DOWN	0.288443	-3.46677	0.000526746	0.00792475
ENSSSCG00000034211	SPIB	100525926	Spi-B transcription factor	23.8529	2.88891	UP	0.83339	3.46646	0.000527356	0.00792737
ENSSSCG00000054928	ENSSSCG00000054928			149.915	-1.04745	DOWN	0.302276	-3.4652	0.000529842	0.00794501
ENSSSCG00000037754	SLC39A11	100518214	solute carrier family 39 member 11	676.13	0.799714	UP	0.230969	3.46242	0.000535332	0.00801305
ENSSSCG00000021410	STRAP	100624126	serine/threonine kinase receptor associated protein	1841.14	0.593725	UP	0.171497	3.46202	0.000536145	0.00801305
ENSSSCG00000029570	PXDN	100516076	peroxidasin	4422.5	-1.13871	DOWN	0.329002	-3.46112	0.000537932	0.00803315
ENSSSCG00000008563	KCNK3	100737895	potassium two pore domain channel subfamily K member 3	77.9398	-2.05197	DOWN	0.59297	-3.4605	0.000539175	0.00804509
ENSSSCG00000004492	SLC14A1	100157861	solute carrier family 14 member 1 (Kidd blood group)	174.743	-1.6274	DOWN	0.470669	-3.45764	0.000544937	0.00811185
ENSSSCG00000060776	ENSSSCG00000060776			349.876	-1.1619	DOWN	0.336303	-3.45493	0.000550431	0.00818614
ENSSSCG00000036113	GSAP	100512622	gamma-secretase activating protein	545.956	-0.734229	DOWN	0.212864	-3.44929	0.000562062	0.00832503
ENSSSCG00000062489	ENSSSCG00000062489			30.2689	-4.0442	DOWN	1.17347	-3.44636	0.0005682	0.00840908
ENSSSCG00000031329	ST8SIA1	100625270	ST8 alpha-N-acetyl-neuraminide alpha-2,8-sialyltransferase 1	69.8833	-2.18579	DOWN	0.63454	-3.44468	0.000571742	0.00845461
ENSSSCG00000010199	RET	100155053	ret proto-oncogene	114.306	-0.77634	DOWN	0.225421	-3.44396	0.000573261	0.00847018
ENSSSCG00000038829	ENSSSCG00000038829	100621428	putative MORF4 family-associated protein 1-like protein UPP	465.345	0.652948	UP	0.189766	3.44081	0.000579967	0.00854466
ENSSSCG00000059366	ENSSSCG00000059366			28.5296	1.23	UP	0.357462	3.44092	0.000579741	0.00854466
ENSSSCG00000036553	SAMD12	100738445	sterile alpha motif domain containing 12	47.7735	-1.42997	DOWN	0.416084	-3.43673	0.000588783	0.00864326
ENSSSCG00000005608	ANGPTL2	100126164	angiopoietin like 2	2111.15	-1.44267	DOWN	0.420015	-3.4348	0.000593001	0.00869814
ENSSSCG00000015801	TLR3	100037937	toll like receptor 3	218.235	0.883589	UP	0.257284	3.43429	0.000594109	0.00870736
ENSSSCG00000002392	IRF2BPL	100152768	interferon regulatory factor 2 binding protein like	3301.96	-0.602796	DOWN	0.175566	-3.43345	0.000595953	0.00872735
ENSSSCG00000002952	YIF1B	100514844	Yip1 interacting factor homolog B, membrane trafficking protein	535.937	0.617222	UP	0.179849	3.43188	0.000599407	0.00876379
ENSSSCG00000017759	ALDOC	100512013	aldolase, fructose-bisphosphate C	763.301	-0.823464	DOWN	0.240116	-3.42945	0.000604812	0.0088357
ENSSSCG00000054668	ENSSSCG00000054668			71.8287	-1.02647	DOWN	0.299344	-3.42908	0.000605624	0.00884046
ENSSSCG00000025855	RNMT	100621823	RNA guanine-7 methyltransferase	1428.14	0.621387	UP	0.181275	3.42787	0.000608339	0.00887296
ENSSSCG00000053796	ENSSSCG00000053796			87.5791	1.18363	UP	0.345325	3.4276	0.000608942	0.00887462
ENSSSCG00000015661	C4BPB	100520583	complement component 4 binding protein beta	49.5169	1.3035	UP	0.380338	3.42722	0.000609785	0.00887978
ENSSSCG00000034260	GDF15	100379630	growth differentiation factor 15	206.62	1.61372	UP	0.471156	3.42502	0.000614761	0.00894507
ENSSSCG00000000657	ENSSSCG00000000657	100521013	C-type lectin domain family 2 member D	1558.97	-0.933405	DOWN	0.272582	-3.42431	0.00061636	0.00896115
ENSSSCG00000008631	SLC66A3	100525694	solute carrier family 66 member 3	202.417	-0.945861	DOWN	0.276302	-3.42329	0.000618677	0.00898764
ENSSSCG00000000965	NCAPH2	100518196	non-SMC condensin II complex subunit H2	554.072	0.635602	UP	0.185725	3.42228	0.000620973	0.00901379
ENSSSCG00000002398	TMEM63C	102158165	transmembrane protein 63C	59.0685	1.63134	UP	0.477078	3.41945	0.000627483	0.00910101
ENSSSCG00000009134	EGF	397083	epidermal growth factor	36.0648	1.81571	UP	0.531112	3.41869	0.000629224	0.00911898
ENSSSCG00000036067	PDP2	100623511	pyruvate dehydrogenase phosphatase catalytic subunit 2	213.196	0.755631	UP	0.221133	3.41708	0.000632961	0.00916582
ENSSSCG00000059615	ENSSSCG00000059615			170.473	0.810099	UP	0.237165	3.41577	0.00063603	0.00920293
ENSSSCG00000033858	ENSSSCG00000033858	110257936	putative GTP-binding protein 6	848.798	0.688055	UP	0.201628	3.41249	0.000643717	0.00929194
ENSSSCG00000035133	MTMR9	100626566	myotubularin related protein 9	293.326	0.672702	UP	0.197227	3.4108	0.000647734	0.00934187
ENSSSCG00000013740	SYCE2			13.6887	2.56081	UP	0.750838	3.4106	0.000648205	0.00934187
ENSSSCG00000009083	SPRY1	100623283	sprouty RTK signaling antagonist 1	1901.59	-0.757726	DOWN	0.222224	-3.40975	0.000650234	0.00936368
ENSSSCG00000059314	GDPGP1	100156697	GDP-D-glucose phosphorylase 1	46.5927	1.37208	UP	0.402554	3.40844	0.000653354	0.00940116
ENSSSCG00000035224	ENSSSCG00000035224	100621521	ABI gene family member 3	291.312	-1.62943	DOWN	0.478425	-3.40581	0.000659674	0.00947708
ENSSSCG00000045200	ENSSSCG00000045200	100620498	uncharacterized LOC100620498	3485.99	0.782868	UP	0.230003	3.40373	0.000664716	0.00953442
ENSSSCG00000001341	ENSSSCG00000001341			13395.7	-0.698392	DOWN	0.205519	-3.39819	0.000678338	0.00970681
ENSSSCG00000007896	TXNDC11	100622177	thioredoxin domain containing 11	1992.66	0.585442	UP	0.172275	3.39829	0.000678076	0.00970681
ENSSSCG00000039542	CNN2	397565	calponin 2	1033.32	-0.775644	DOWN	0.228466	-3.39501	0.00068625	0.00980457
ENSSSCG00000022784	PLEKHO1	100152184	pleckstrin homology domain containing O1	2615.37	-0.613887	DOWN	0.180814	-3.39512	0.000685986	0.00980457
ENSSSCG00000020984	LXN	100620551	latexin	423.07	-1.25677	DOWN	0.370537	-3.39175	0.000694481	0.00990658
ENSSSCG00000031951	CYFIP1	100627463	cytoplasmic FMR1 interacting protein 1	2914.42	-0.618925	DOWN	0.182517	-3.39105	0.000696244	0.00992394
ENSSSCG00000029201	AJUBA	100626166	ajuba LIM protein	279.576	-1.0007	DOWN	0.29517	-3.39024	0.000698322	0.00994467
ENSSSCG00000000158	RTCB	733658	RNA 2',3'-cyclic phosphate and 5'-OH ligase	1676.78	0.789384	UP	0.233137	3.38592	0.000709406	0.0100878
ENSSSCG00000002436	TTC7B	100154890	tetratricopeptide repeat domain 7B	560.365	-0.637847	DOWN	0.188548	-3.38294	0.000717145	0.0101739
ENSSSCG00000047766	ENSSSCG00000047766			635.927	-0.896832	DOWN	0.265292	-3.38054	0.000723427	0.010255
ENSSSCG00000006590	S100A8	100127488	S100 calcium binding protein A8	24.9727	-3.89093	DOWN	1.15117	-3.37997	0.000724933	0.0102604
ENSSSCG00000012875	TPCN2	100523421	two pore segment channel 2	3132.45	-0.837205	DOWN	0.247684	-3.38013	0.000724522	0.0102604
ENSSSCG00000006048	DCAF13	100155764	DDB1 and CUL4 associated factor 13	484.811	0.648342	UP	0.191902	3.3785	0.000728837	0.0102916
ENSSSCG00000015645	ENSSSCG00000015645	100518625	SLIT-ROBO Rho GTPase activating protein 2	2400.54	-0.628309	DOWN	0.185972	-3.37851	0.000728797	0.0102916
ENSSSCG00000032383	ENSSSCG00000032383	100514340	uncharacterized LOC100514340	194.79	-0.895666	DOWN	0.265089	-3.37874	0.000728187	0.0102916
ENSSSCG00000004041	SLC22A1	397049	solute carrier family 22 member 1	45.3009	-1.61776	DOWN	0.479034	-3.37712	0.000732492	0.0103351
ENSSSCG00000044155	ENSSSCG00000044155			159.423	0.678056	UP	0.200956	3.37415	0.000740451	0.0104393
ENSSSCG00000039545	ENSSSCG00000039545	100514086	transcription elongation factor A like 4	322.784	-0.628102	DOWN	0.186606	-3.36593	0.00076285	0.0107176
ENSSSCG00000013294	LDLRAD3	100511916	low density lipoprotein receptor class A domain containing 3	495.714	-0.673919	DOWN	0.200224	-3.36583	0.000763139	0.0107176
ENSSSCG00000042589	ENSSSCG00000042589			39.5238	-1.56272	DOWN	0.464514	-3.36422	0.000767616	0.0107721
ENSSSCG00000038929	CEMIP	100738461	cell migration inducing hyaluronidase 1	2677.9	-1.16409	DOWN	0.346069	-3.36374	0.000768936	0.0107823
ENSSSCG00000024344	CCR5	414371	C-C motif chemokine receptor 5	237.244	-1.6289	DOWN	0.48452	-3.36188	0.000774151	0.0108387
ENSSSCG00000030309	NDRG2	780431	NDRG family member 2	5228.14	-0.598033	DOWN	0.177941	-3.36085	0.000777037	0.0108707
ENSSSCG00000057944	ENSSSCG00000057944			190.304	-0.9676	DOWN	0.287994	-3.35979	0.000780006	0.0108955
ENSSSCG00000013042	ENSSSCG00000013042			37.58	1.19957	UP	0.357101	3.35918	0.00078175	0.0109115
ENSSSCG00000058419	ENSSSCG00000058419			12.6028	-2.81698	DOWN	0.838789	-3.3584	0.000783964	0.010934
ENSSSCG00000040362	ENSSSCG00000040362			9.48327	-5.3771	DOWN	1.60233	-3.35581	0.000791337	0.0109991
ENSSSCG00000015045	NCAM1	100515564	neural cell adhesion molecule 1	138.8	1.17593	UP	0.350429	3.35569	0.000791666	0.0109991
ENSSSCG00000017671	RNFT1	100524826	ring finger protein, transmembrane 1	1353.47	0.58476	UP	0.174248	3.35591	0.000791041	0.0109991
ENSSSCG00000029998	KLF7	100038003	KLF transcription factor 7	1264.45	-0.744655	DOWN	0.221972	-3.35472	0.000794446	0.011024
ENSSSCG00000038348	NME1	100142626	NME/NM23 nucleoside diphosphate kinase 1	167.226	-0.734702	DOWN	0.219096	-3.35334	0.000798434	0.0110678
ENSSSCG00000054186	SDF2L1	100156780	stromal cell derived factor 2 like 1	939.604	0.865463	UP	0.258155	3.35249	0.000800891	0.0110933
ENSSSCG00000017207	NUP85	100526070	nucleoporin 85	277.598	-0.852181	DOWN	0.254286	-3.35127	0.000804427	0.0111254
ENSSSCG00000041123	ENSSSCG00000041123			39.185	1.52884	UP	0.456362	3.35005	0.000807963	0.0111573
ENSSSCG00000044930	ENSSSCG00000044930			40.7861	1.06712	UP	0.318598	3.34943	0.000809782	0.0111654
ENSSSCG00000007073	ISM1	100154170	isthmin 1	26.3383	-2.77567	DOWN	0.828679	-3.34952	0.000809521	0.0111654
ENSSSCG00000000683	CDCA3	100153312	cell division cycle associated 3	11.6287	3.27978	UP	0.979288	3.34915	0.000810597	0.0111682
ENSSSCG00000055807	OSM	100152038	oncostatin M	396.359	0.698085	UP	0.208512	3.34793	0.000814163	0.0112032
ENSSSCG00000045776	ZNF593	110261119	zinc finger protein 593	413.221	0.829482	UP	0.247806	3.3473	0.000816036	0.0112176
ENSSSCG00000003950	TIE1	494022	tyrosine kinase with immunoglobulin like and EGF like domains 1	1309.17	-1.32963	DOWN	0.397309	-3.34658	0.000818145	0.011238
ENSSSCG00000035392	IGFBP2	397064	insulin like growth factor binding protein 2	1713.58	-0.907518	DOWN	0.271372	-3.34418	0.000825261	0.0113187
ENSSSCG00000060225	CIDEA	100127171	cell death inducing DFFA like effector a	306.982	-0.926075	DOWN	0.277071	-3.34238	0.00083064	0.0113753
ENSSSCG00000017402	STAT5A	397550	signal transducer and activator of transcription 5A	6232.87	-0.653519	DOWN	0.195853	-3.33678	0.000847561	0.0115547
ENSSSCG00000028327	RHOBTB1	100153330	Rho related BTB domain containing 1	201.01	-1.54871	DOWN	0.464412	-3.33478	0.000853662	0.0116117
ENSSSCG00000016578	FLNC	100518997	filamin C	2604.8	0.698594	UP	0.209528	3.33413	0.000855655	0.0116301
ENSSSCG00000005164	HACD4	100523711	3-hydroxyacyl-CoA dehydratase 4	171.406	-0.988792	DOWN	0.296792	-3.3316	0.000863491	0.0117109
ENSSSCG00000057304	ENSSSCG00000057304			68.4248	1.02226	UP	0.306869	3.33127	0.000864511	0.0117154
ENSSSCG00000035987	EHD3	100621933	EH domain containing 3	57.1593	-1.22109	DOWN	0.366609	-3.33076	0.000866078	0.0117279
ENSSSCG00000014725	HBB	407066	hemoglobin, beta	5413.2	0.906845	UP	0.272569	3.32703	0.000877783	0.0118775
ENSSSCG00000052048	ECE2	100627224	endothelin converting enzyme 2	28.1865	1.7245	UP	0.518473	3.32611	0.000880672	0.0119078
ENSSSCG00000022318	ERG	100625364	ETS transcription factor ERG	1766.51	-0.936212	DOWN	0.28155	-3.32521	0.000883523	0.0119304
ENSSSCG00000003616	FAM167B	100519719	family with sequence similarity 167 member B	3036.63	-1.10688	DOWN	0.332879	-3.32517	0.00088366	0.0119304
ENSSSCG00000006358	NDUFS2	100156075	NADH:ubiquinone oxidoreductase core subunit S2	1147.55	-0.598302	DOWN	0.179945	-3.32492	0.000884442	0.0119321
ENSSSCG00000000941	METTL25	100512658	methyltransferase like 25	139.696	0.666712	UP	0.200927	3.31818	0.000906053	0.0121784
ENSSSCG00000015526	NPHS2	100523986	NPHS2 stomatin family member, podocin	150.502	-1.94265	DOWN	0.585437	-3.31829	0.00090571	0.0121784
ENSSSCG00000025308	IL17D	100738902	interleukin 17D	313.066	-0.792359	DOWN	0.238851	-3.31738	0.000908656	0.0122044
ENSSSCG00000060550	ENSSSCG00000060550	100158211	HBS1 like translational GTPase	385.084	0.650613	UP	0.196197	3.31611	0.000912791	0.0122508
ENSSSCG00000013513	PLIN5	100142670	perilipin 5	177.691	-1.79951	DOWN	0.543368	-3.31178	0.000927054	0.0124331
ENSSSCG00000054188	NOL11	106504086	nucleolar protein 11	568.373	0.667357	UP	0.201587	3.31052	0.000931232	0.0124779
ENSSSCG00000005087	SIX1	100156847	SIX homeobox 1	12.6651	-4.24621	DOWN	1.2827	-3.31036	0.000931772	0.0124779
ENSSSCG00000062646	ENSSSCG00000062646			42.0673	-1.53874	DOWN	0.464955	-3.30944	0.000934841	0.0125098
ENSSSCG00000016548	ENSSSCG00000016548	100512201	podocalyxin like	2569.93	-0.962775	DOWN	0.290975	-3.30878	0.000937023	0.0125105
ENSSSCG00000031533	ENSSSCG00000031533			42.1869	-1.37329	DOWN	0.415051	-3.30872	0.000937239	0.0125105
ENSSSCG00000028282	SLC1A4	396600	solute carrier family 1 member 4	1177.86	1.18914	UP	0.359411	3.3086	0.000937652	0.0125105
ENSSSCG00000005498	PAPPA	397219	pappalysin 1	215.337	-1.09053	DOWN	0.329778	-3.30685	0.000943521	0.0125796
ENSSSCG00000007949	SRL	100514098	sarcalumenin	89.5522	-1.59702	DOWN	0.482989	-3.30653	0.000944606	0.0125848
ENSSSCG00000025810	KCNAB1	100125830	potassium voltage-gated channel subfamily A regulatory beta subunit 1	76.6517	-1.39202	DOWN	0.421104	-3.30565	0.000947567	0.012615
ENSSSCG00000063331	ENSSSCG00000063331			21.1594	1.6438	UP	0.497513	3.30403	0.000953051	0.0126694
ENSSSCG00000002814	ADGRG3	100514842	adhesion G protein-coupled receptor G3	50.0293	-2.01817	DOWN	0.611014	-3.30299	0.000956605	0.0127013
ENSSSCG00000001914	LOXL1	100154899	lysyl oxidase like 1	252.918	-1.14947	DOWN	0.348165	-3.30152	0.000961634	0.0127555
ENSSSCG00000030358	ENSSSCG00000030358	100627920	sterile alpha and TIR motif containing 1	74.5109	-1.64684	DOWN	0.499524	-3.29681	0.000977887	0.0129428
ENSSSCG00000010794	PALB2	100523630	partner and localizer of BRCA2	198.046	0.59487	UP	0.180542	3.2949	0.00098455	0.0130214
ENSSSCG00000016449	GIMAP2	100523477	GTPase, IMAP family member 2	20.3068	-2.40723	DOWN	0.730666	-3.29457	0.000985719	0.0130263
ENSSSCG00000023565	IKZF5	100153217	IKAROS family zinc finger 5	383.753	0.689599	UP	0.209325	3.29439	0.000986349	0.0130263
ENSSSCG00000001680	ABCC10	100152696	ATP binding cassette subfamily C member 10	1045.55	0.916441	UP	0.278292	3.29309	0.000990912	0.0130675
ENSSSCG00000024043	ADAMTS2	100521434	ADAM metallopeptidase with thrombospondin type 1 motif 2	764.315	-1.27208	DOWN	0.38669	-3.28966	0.00100308	0.0132088
ENSSSCG00000035798	PRTG	100154460	protogenin	7.85062	-5.03099	DOWN	1.53112	-3.28582	0.00101686	0.0133516
ENSSSCG00000008761	TBC1D19	100623223	TBC1 domain family member 19	82.7715	-0.827941	DOWN	0.252085	-3.28438	0.00102209	0.0134105
ENSSSCG00000035825	UBE2QL1			32.7609	1.27641	UP	0.389131	3.28016	0.0010375	0.0135741
ENSSSCG00000033623	ENSSSCG00000033623	102163208	apolipoprotein B receptor	123.164	-1.164	DOWN	0.354946	-3.27938	0.00104035	0.0135912
ENSSSCG00000016992	NEURL1B	100522651	neuralized E3 ubiquitin protein ligase 1B	497.351	-1.07646	DOWN	0.32837	-3.27819	0.00104475	0.0136388
ENSSSCG00000063127	ENSSSCG00000063127			76.3121	-1.76863	DOWN	0.539835	-3.27624	0.00105199	0.0137235
ENSSSCG00000012638	GRIA3	100519996	glutamate ionotropic receptor AMPA type subunit 3	56.7745	-1.26206	DOWN	0.38527	-3.27577	0.00105373	0.0137265
ENSSSCG00000035189	ENSSSCG00000035189	100522166	transmembrane protein 37	90.7243	-1.78893	DOWN	0.546583	-3.27294	0.00106437	0.0138488
ENSSSCG00000004090	ZBTB2	100157847	zinc finger and BTB domain containing 2	847.646	0.707258	UP	0.216111	3.27266	0.00106541	0.0138488
ENSSSCG00000024748	THUMPD1	100512402	THUMP domain containing 1	537.85	0.677866	UP	0.207199	3.27157	0.00106954	0.0138889
ENSSSCG00000001472	SLA-DOA	100157996	major histocompatibility complex, class II, DO alpha	311.872	-1.12014	DOWN	0.342643	-3.26911	0.00107885	0.0139934
ENSSSCG00000013073	FADS3	100518057	fatty acid desaturase 3	570.454	-0.644345	DOWN	0.19729	-3.26598	0.00109087	0.0141393
ENSSSCG00000009361	POSTN	100152401	periostin	236.222	-1.32649	DOWN	0.406291	-3.26488	0.00109512	0.0141843
ENSSSCG00000022675	NCR1	100141419	natural cytotoxicity triggering receptor 1	8.85167	-3.71545	DOWN	1.13875	-3.26274	0.00110341	0.0142509
ENSSSCG00000022721	CDH16	100623412	cadherin 16	9.28713	3.03464	UP	0.930434	3.26153	0.00110813	0.0142916
ENSSSCG00000027361	OVOL1	100511364	ovo like transcriptional repressor 1	1433.33	0.958119	UP	0.293889	3.26014	0.00111356	0.0143514
ENSSSCG00000013072	FADS2	444997	fatty acid desaturase 2	1590.33	-1.04638	DOWN	0.321134	-3.25839	0.00112047	0.01442
ENSSSCG00000054399	ENSSSCG00000054399			29.3321	1.51021	UP	0.46401	3.2547	0.00113513	0.014588
ENSSSCG00000030262	ENSSSCG00000030262	100626512	glycerophosphodiester phosphodiesterase domain containing 1	55.1992	-0.984975	DOWN	0.302697	-3.25399	0.00113796	0.0146037
ENSSSCG00000040060	APEX1	100154728	apurinic/apyrimidinic endodeoxyribonuclease 1	1050.6	0.628375	UP	0.193184	3.25272	0.00114305	0.0146482
ENSSSCG00000042718	GNAT1	100157237	G protein subunit alpha transducin 1	790.819	-0.943755	DOWN	0.290195	-3.25214	0.00114539	0.0146643
ENSSSCG00000003187	FCGRT	397399	Fc gamma receptor and transporter	3792.7	-0.674429	DOWN	0.20783	-3.24511	0.00117407	0.0150035
ENSSSCG00000015080	CEP164	100526179	centrosomal protein 164	811.382	0.580871	UP	0.179116	3.24299	0.00118283	0.0151048
ENSSSCG00000003828	FGGY	100525819	FGGY carbohydrate kinase domain containing	235.656	-0.726175	DOWN	0.223962	-3.2424	0.00118526	0.0151145
ENSSSCG00000023371	EHD2	100624668	EH domain containing 2	1679.56	-1.1225	DOWN	0.346324	-3.24119	0.00119034	0.0151474
ENSSSCG00000014034	N4BP3	100511119	NEDD4 binding protein 3	1025.34	-1.13844	DOWN	0.351268	-3.24095	0.00119134	0.0151496
ENSSSCG00000016334	SCLY	100294677	selenocysteine lyase	106.017	1.12071	UP	0.3459	3.23998	0.00119538	0.0151731
ENSSSCG00000017926	SLC16A13	100517000	solute carrier family 16 member 13	273.085	-1.08519	DOWN	0.334946	-3.2399	0.0011957	0.0151731
ENSSSCG00000017359	RUNDC3A	100511099	RUN domain containing 3A	24.5253	-2.50872	DOWN	0.774385	-3.23963	0.00119684	0.015177
ENSSSCG00000012347	ALAS2	100518817	5'-aminolevulinate synthase 2	91.737	1.17273	UP	0.362184	3.23793	0.001204	0.0152464
ENSSSCG00000013015	GPHA2	100516058	glycoprotein hormone subunit alpha 2	23.2476	-2.70516	DOWN	0.835409	-3.23812	0.0012032	0.0152464
ENSSSCG00000038712	ZNF577	100624128	zinc finger protein 577	57.8241	-1.11012	DOWN	0.343235	-3.2343	0.00121942	0.0154203
ENSSSCG00000006463	PEAR1	100156908	platelet endothelial aggregation receptor 1	1025.2	-1.07208	DOWN	0.331723	-3.23186	0.00122989	0.0155161
ENSSSCG00000034455	RNF166	110260882	ring finger protein 166	416.807	0.593991	UP	0.183801	3.2317	0.00123056	0.0155161
ENSSSCG00000033684	CD79A	100190992	CD79a molecule	188.6	0.758291	UP	0.234725	3.23055	0.00123554	0.015559
ENSSSCG00000012151	NHS	100152239	NHS actin remodeling regulator	299.221	-0.699202	DOWN	0.216498	-3.2296	0.00123963	0.015589
ENSSSCG00000033726	ENSSSCG00000033726			18.2973	1.96098	UP	0.607566	3.2276	0.00124835	0.0156878
ENSSSCG00000013105	CCDC86	100526154	coiled-coil domain containing 86	230.121	0.741969	UP	0.230061	3.2251	0.00125928	0.0157836
ENSSSCG00000038289	ENSSSCG00000038289			65.0991	1.05696	UP	0.328231	3.22016	0.00128121	0.016023
ENSSSCG00000043418	ENSSSCG00000043418			74.6364	1.15747	UP	0.359682	3.21803	0.00129073	0.0160757
ENSSSCG00000053108	ENSSSCG00000053108			287.486	-1.01903	DOWN	0.316655	-3.21812	0.00129035	0.0160757
ENSSSCG00000015730	NIFK	100124386	nucleolar protein interacting with the FHA domain of MKI67	2352.74	0.581332	UP	0.180613	3.21866	0.0012879	0.0160757
[truncated: 396 more rows]

## Sheet: Table S5
Table S5. Real time PCR validation of RNA-seq data.
[truncated: 12 more rows]

[truncated: 3 more sheets: Table S6, Table S7, Table S8]
